# Supplementary material for: Unprecedented Water Effect as a Key Element in Salicyl-Glycine Schiff Base Synthesis
Source: Molecules. 2020 Mar 10;25(5):1257. doi: 10.3390/molecules25051257 (PMC7179422; doi:10.3390/molecules25051257)
Supplement: Supplementary file 1 [file molecules-25-01257-s001.zip]

Archive with 2 entries (2 files):
- Kuznik-1a-1b.cif
- Kuznik-SupplMat-2020304.docx
