# Supplementary material for: Unprecedented Water Effect as a Key Element in Salicyl-Glycine Schiff Base Synthesis
Source: Molecules. 2020 Mar 10;25(5):1257. doi: 10.3390/molecules25051257 (PMC7179422; doi:10.3390/molecules25051257)
Supplement: Supplementary file 1 [file molecules-25-01257-s001.zip › Kuznik-1a-1b.cif]

 
data_1a_psl19_nk1_gylsal4
 
_audit_creation_method            'SHELXL-2018/3'
_shelx_SHELXL_version_number      '2018/3'
_chemical_name_systematic         ?
_chemical_name_common             ?
_chemical_melting_point           ?
_chemical_formula_moiety          'C9 H8 K N O3' 
_chemical_formula_sum
 'C9 H8 K N O3' 
_chemical_formula_weight          217.26

loop_
 _atom_type_symbol
 _atom_type_description
 _atom_type_scat_dispersion_real
 _atom_type_scat_dispersion_imag
 _atom_type_scat_source
 'C'  'C'   0.0033   0.0016
 'International Tables Vol C Tables 4.2.6.8 and 6.1.1.4'
 'H'  'H'   0.0000   0.0000
 'International Tables Vol C Tables 4.2.6.8 and 6.1.1.4'
 'N'  'N'   0.0061   0.0033
 'International Tables Vol C Tables 4.2.6.8 and 6.1.1.4'
 'O'  'O'   0.0106   0.0060
 'International Tables Vol C Tables 4.2.6.8 and 6.1.1.4'
 'K'  'K'   0.2009   0.2494
 'International Tables Vol C Tables 4.2.6.8 and 6.1.1.4'
 
_space_group_crystal_system       orthorhombic
_space_group_IT_number            54
_space_group_name_H-M_alt         'P c c a'
_space_group_name_Hall            '-P 2a 2ac'
 
_shelx_space_group_comment
;
The symmetry employed for this shelxl refinement is uniquely defined
by the following loop, which should always be used as a source of
symmetry information in preference to the above space-group names.
They are only intended as comments.
;
 
loop_
 _space_group_symop_operation_xyz
 'x, y, z'
 '-x+1/2, -y, z'
 '-x, y, -z+1/2'
 'x+1/2, -y, -z+1/2'
 '-x, -y, -z'
 'x-1/2, y, -z'
 'x, -y, z-1/2'
 '-x-1/2, y, z-1/2'
 
_cell_length_a                    13.9484(12)
_cell_length_b                    18.5280(16)
_cell_length_c                    7.0215(8)
_cell_angle_alpha                 90
_cell_angle_beta                  90
_cell_angle_gamma                 90
_cell_volume                      1814.6(3)
_cell_formula_units_Z             8
_cell_measurement_temperature     293(1)
_cell_measurement_reflns_used     1529
_cell_measurement_theta_min       3.4780
_cell_measurement_theta_max       28.01
 
_exptl_crystal_description        'plate'
_exptl_crystal_colour             'orange'
_exptl_crystal_density_meas       ?
_exptl_crystal_density_method     ?
_exptl_crystal_density_diffrn     1.591          
_exptl_crystal_F_000              896
_exptl_transmission_factor_min    ?
_exptl_transmission_factor_max    ?
_exptl_crystal_size_max           0.480
_exptl_crystal_size_mid           0.100
_exptl_crystal_size_min           0.020
_exptl_absorpt_coefficient_mu     0.562
_shelx_estimated_absorpt_T_min    0.774
_shelx_estimated_absorpt_T_max    0.989
_exptl_absorpt_correction_type    'multi-scan'
_exptl_absorpt_correction_T_min   0.96668
_exptl_absorpt_correction_T_max   1.00000
_exptl_absorpt_process_details
;
CrysAlisPro 1.171.39.15e (Rigaku Oxford Diffraction, 2015)
Empirical absorption correction using spherical harmonics,
 implemented in SCALE3 ABSPACK scaling algorithm.
;
_exptl_absorpt_special_details    ?
_diffrn_ambient_temperature       293(1)
_diffrn_radiation_wavelength      0.71073
_diffrn_radiation_type            MoK\a
_diffrn_source                    'fine-focus sealed X-ray tube'
_diffrn_measurement_device_type   
;
Xcalibur diffractometer (Oxford Diffraction) with Sapphire3 detector
; 
_diffrn_measurement_method        '\w scans'
_diffrn_detector_area_resol_mean  16.0328
_diffrn_reflns_number             12574
_diffrn_reflns_av_unetI/netI      0.0281
_diffrn_reflns_av_R_equivalents   0.0496
_diffrn_reflns_limit_h_min        -17
_diffrn_reflns_limit_h_max        17
_diffrn_reflns_limit_k_min        -23
_diffrn_reflns_limit_k_max        23
_diffrn_reflns_limit_l_min        -3
_diffrn_reflns_limit_l_max        8
_diffrn_reflns_theta_min          3.429
_diffrn_reflns_theta_max          26.369
_diffrn_reflns_theta_full         25.242
_diffrn_measured_fraction_theta_max   0.988
_diffrn_measured_fraction_theta_full  0.988
_diffrn_reflns_Laue_measured_fraction_max    0.988
_diffrn_reflns_Laue_measured_fraction_full   0.988
_diffrn_reflns_point_group_measured_fraction_max   0.988
_diffrn_reflns_point_group_measured_fraction_full  0.988
_reflns_number_total              1842
_reflns_number_gt                 1505
_reflns_threshold_expression      'I > 2\s(I)'
_reflns_Friedel_coverage          0.000
_reflns_Friedel_fraction_max      .
_reflns_Friedel_fraction_full     .
 
_reflns_special_details
;
 Reflections were merged by SHELXL according to the crystal
 class for the calculation of statistics and refinement.
 
 _reflns_Friedel_fraction is defined as the number of unique
 Friedel pairs measured divided by the number that would be
 possible theoretically, ignoring centric projections and
 systematic absences.
;
 
_computing_data_collection     'CrysAlisPro 1.171.39.15e (Rigaku OD, 2015)'
_computing_cell_refinement     'CrysAlisPro 1.171.39.15e (Rigaku OD, 2015)'
_computing_data_reduction      'CrysAlisPro 1.171.39.15e (Rigaku OD, 2015)'
_computing_structure_solution   'SHELXS-2013 (Sheldrick, 2015)'
_computing_structure_refinement 'SHELXL-2018/3 (Sheldrick, 2015)'
_computing_molecular_graphics     ?
_computing_publication_material   ?
_refine_special_details           ?
_refine_ls_structure_factor_coef  Fsqd
_refine_ls_matrix_type            full
_refine_ls_weighting_scheme       calc
_refine_ls_weighting_details
'w=1/[\s^2^(Fo^2^)+(0.0378P)^2^+0.5598P] where P=(Fo^2^+2Fc^2^)/3'
_atom_sites_solution_primary      ?
_atom_sites_solution_secondary    ?
_atom_sites_solution_hydrogens    geom
_refine_ls_hydrogen_treatment     constr
_refine_ls_extinction_method      none
_refine_ls_extinction_coef        .
_refine_ls_number_reflns          1842
_refine_ls_number_parameters      127
_refine_ls_number_restraints      0
_refine_ls_R_factor_all           0.0525
_refine_ls_R_factor_gt            0.0387
_refine_ls_wR_factor_ref          0.0894
_refine_ls_wR_factor_gt           0.0840
_refine_ls_goodness_of_fit_ref    1.084
_refine_ls_restrained_S_all       1.084
_refine_ls_shift/su_max           0.000
_refine_ls_shift/su_mean          0.000
 
loop_
 _atom_site_label
 _atom_site_type_symbol
 _atom_site_fract_x
 _atom_site_fract_y
 _atom_site_fract_z
 _atom_site_U_iso_or_equiv
 _atom_site_adp_type
 _atom_site_occupancy
 _atom_site_site_symmetry_order  
 _atom_site_calc_flag
 _atom_site_refinement_flags_posn
 _atom_site_refinement_flags_adp
 _atom_site_refinement_flags_occupancy
 _atom_site_disorder_assembly
 _atom_site_disorder_group
K1 K 0.62804(3) 0.06592(2) 0.89111(6) 0.03069(15) Uani 1 1 d . . . . .
O1 O 0.61822(10) 0.21718(8) 0.8750(2) 0.0375(4) Uani 1 1 d . . . . .
O3 O 0.44042(10) 0.08300(8) 0.9984(2) 0.0383(4) Uani 1 1 d . . . . .
O2 O 0.32185(10) 0.07321(7) 1.2107(2) 0.0355(4) Uani 1 1 d . . . . .
N1 N 0.45001(11) 0.22597(9) 1.0399(2) 0.0288(4) Uani 1 1 d . . . . .
H1 H 0.492869 0.199792 0.985260 0.035 Uiso 1 1 calc R U . . .
C1 C 0.54755(14) 0.32778(10) 0.9708(3) 0.0281(4) Uani 1 1 d . . . . .
C2 C 0.62030(14) 0.28592(11) 0.8778(3) 0.0282(4) Uani 1 1 d . . . . .
C3 C 0.69382(15) 0.32635(11) 0.7851(3) 0.0345(5) Uani 1 1 d . . . . .
H3 H 0.741056 0.301940 0.717322 0.041 Uiso 1 1 calc R U . . .
C4 C 0.69658(15) 0.39951(12) 0.7932(3) 0.0414(5) Uani 1 1 d . . . . .
H4 H 0.745456 0.423911 0.730139 0.050 Uiso 1 1 calc R U . . .
C5 C 0.62841(18) 0.43894(12) 0.8930(4) 0.0490(6) Uani 1 1 d . . . . .
H5 H 0.633240 0.488889 0.901698 0.059 Uiso 1 1 calc R U . . .
C6 C 0.55466(16) 0.40354(11) 0.9777(3) 0.0386(5) Uani 1 1 d . . . . .
H6 H 0.507874 0.429859 1.041586 0.046 Uiso 1 1 calc R U . . .
C7 C 0.46516(14) 0.29444(11) 1.0462(3) 0.0288(5) Uani 1 1 d . . . . .
H7 H 0.419171 0.323499 1.103791 0.035 Uiso 1 1 calc R U . . .
C8 C 0.36700(15) 0.18925(11) 1.1168(3) 0.0349(5) Uani 1 1 d . . . . .
H8A H 0.310512 0.203257 1.045176 0.042 Uiso 1 1 calc R U . . .
H8B H 0.357644 0.203898 1.248081 0.042 Uiso 1 1 calc R U . . .
C9 C 0.37849(14) 0.10778(11) 1.1080(3) 0.0274(4) Uani 1 1 d . . . . .
 
loop_
 _atom_site_aniso_label
 _atom_site_aniso_U_11
 _atom_site_aniso_U_22
 _atom_site_aniso_U_33
 _atom_site_aniso_U_23
 _atom_site_aniso_U_13
 _atom_site_aniso_U_12
K1 0.0264(2) 0.0288(3) 0.0368(3) -0.0009(2) 0.00288(19) 0.00256(18)
O1 0.0383(9) 0.0268(8) 0.0473(9) 0.0019(7) 0.0056(7) 0.0048(6)
O3 0.0350(8) 0.0337(8) 0.0463(9) -0.0013(7) 0.0096(7) 0.0055(7)
O2 0.0292(8) 0.0325(8) 0.0447(8) 0.0038(7) 0.0045(7) -0.0037(6)
N1 0.0271(9) 0.0250(9) 0.0342(9) -0.0001(7) 0.0036(7) 0.0012(7)
C1 0.0302(11) 0.0251(11) 0.0288(10) 0.0011(8) -0.0040(9) -0.0007(8)
C2 0.0283(10) 0.0298(11) 0.0266(10) 0.0032(8) -0.0065(9) 0.0015(9)
C3 0.0266(11) 0.0409(13) 0.0361(11) 0.0031(10) -0.0004(9) 0.0018(9)
C4 0.0326(12) 0.0413(13) 0.0504(14) 0.0095(11) -0.0018(11) -0.0107(10)
C5 0.0494(15) 0.0295(12) 0.0679(17) 0.0012(12) 0.0030(13) -0.0078(11)
C6 0.0388(12) 0.0265(11) 0.0504(13) -0.0031(10) 0.0029(11) 0.0003(10)
C7 0.0308(11) 0.0276(11) 0.0281(10) -0.0009(9) -0.0007(9) 0.0026(8)
C8 0.0302(11) 0.0294(11) 0.0452(12) -0.0008(10) 0.0107(10) 0.0006(9)
C9 0.0225(10) 0.0294(11) 0.0303(10) 0.0001(9) -0.0033(9) 0.0011(8)
 
_geom_special_details
;
 All esds (except the esd in the dihedral angle between two l.s. planes)
 are estimated using the full covariance matrix.  The cell esds are taken
 into account individually in the estimation of esds in distances, angles
 and torsion angles; correlations between esds in cell parameters are only
 used when they are defined by crystal symmetry.  An approximate (isotropic)
 treatment of cell esds is used for estimating esds involving l.s. planes.
;
 
loop_
 _geom_bond_atom_site_label_1
 _geom_bond_atom_site_label_2
 _geom_bond_distance
 _geom_bond_site_symmetry_2
 _geom_bond_publ_flag
K1 O3 2.7415(15) . ?
K1 O2 2.7649(14) 5_657 ?
K1 O2 2.7996(15) 6_657 ?
K1 O1 2.8083(15) . ?
K1 O2 2.8850(16) 3_657 ?
K1 O3 2.9137(17) 3_656 ?
K1 O3 3.0210(15) 5_657 ?
K1 C9 3.220(2) 5_657 ?
K1 K1 4.0847(9) 3_656 ?
K1 K1 4.1884(9) 2_655 ?
K1 K1 4.2769(6) 7_556 ?
K1 K1 4.2769(6) 7 ?
O1 C2 1.274(2) . ?
O3 C9 1.245(2) . ?
O2 C9 1.247(2) . ?
N1 C7 1.287(2) . ?
N1 C8 1.447(2) . ?
N1 H1 0.8600 . ?
C1 C7 1.408(3) . ?
C1 C6 1.408(3) . ?
C1 C2 1.435(3) . ?
C2 C3 1.427(3) . ?
C3 C4 1.357(3) . ?
C3 H3 0.9300 . ?
C4 C5 1.389(3) . ?
C4 H4 0.9300 . ?
C5 C6 1.357(3) . ?
C5 H5 0.9300 . ?
C6 H6 0.9300 . ?
C7 H7 0.9300 . ?
C8 C9 1.519(3) . ?
C8 H8A 0.9700 . ?
C8 H8B 0.9700 . ?
 
loop_
 _geom_angle_atom_site_label_1
 _geom_angle_atom_site_label_2
 _geom_angle_atom_site_label_3
 _geom_angle
 _geom_angle_site_symmetry_1
 _geom_angle_site_symmetry_3
 _geom_angle_publ_flag
O3 K1 O2 114.83(4) . 5_657 ?
O3 K1 O2 170.52(5) . 6_657 ?
O2 K1 O2 74.63(5) 5_657 6_657 ?
O3 K1 O1 81.33(4) . . ?
O2 K1 O1 158.81(5) 5_657 . ?
O2 K1 O1 89.35(4) 6_657 . ?
O3 K1 O2 87.69(4) . 3_657 ?
O2 K1 O2 103.47(4) 5_657 3_657 ?
O2 K1 O2 90.65(3) 6_657 3_657 ?
O1 K1 O2 90.24(4) . 3_657 ?
O3 K1 O3 86.13(5) . 3_656 ?
O2 K1 O3 86.64(4) 5_657 3_656 ?
O2 K1 O3 94.10(4) 6_657 3_656 ?
O1 K1 O3 80.67(4) . 3_656 ?
O2 K1 O3 169.67(4) 3_657 3_656 ?
O3 K1 O3 74.52(5) . 5_657 ?
O2 K1 O3 45.16(4) 5_657 5_657 ?
O2 K1 O3 114.51(4) 6_657 5_657 ?
O1 K1 O3 155.01(4) . 5_657 ?
O2 K1 O3 82.55(4) 3_657 5_657 ?
O3 K1 O3 103.69(4) 3_656 5_657 ?
O3 K1 C9 95.04(5) . 5_657 ?
O2 K1 C9 22.43(4) 5_657 5_657 ?
O2 K1 C9 94.36(5) 6_657 5_657 ?
O1 K1 C9 175.07(5) . 5_657 ?
O2 K1 C9 92.97(4) 3_657 5_657 ?
O3 K1 C9 95.80(5) 3_656 5_657 ?
O3 K1 C9 22.73(4) 5_657 5_657 ?
O3 K1 K1 45.45(3) . 3_656 ?
O2 K1 K1 95.49(3) 5_657 3_656 ?
O2 K1 K1 136.10(4) 6_657 3_656 ?
O1 K1 K1 86.43(3) . 3_656 ?
O2 K1 K1 133.00(3) 3_657 3_656 ?
O3 K1 K1 42.11(3) 3_656 3_656 ?
O3 K1 K1 81.27(3) 5_657 3_656 ?
C9 K1 K1 88.64(3) 5_657 3_656 ?
O3 K1 K1 147.43(4) . 2_655 ?
O2 K1 K1 41.49(3) 5_657 2_655 ?
O2 K1 K1 40.86(3) 6_657 2_655 ?
O1 K1 K1 128.44(3) . 2_655 ?
O2 K1 K1 80.24(3) 3_657 2_655 ?
O3 K1 K1 109.24(3) 3_656 2_655 ?
O3 K1 K1 73.99(3) 5_657 2_655 ?
C9 K1 K1 55.94(4) 5_657 2_655 ?
K1 K1 K1 135.263(10) 3_656 2_655 ?
O3 K1 K1 80.82(3) . 7_556 ?
O2 K1 K1 71.32(3) 5_657 7_556 ?
O2 K1 K1 103.72(3) 6_657 7_556 ?
O1 K1 K1 127.09(3) . 7_556 ?
O2 K1 K1 39.76(3) 3_657 7_556 ?
O3 K1 K1 146.35(3) 3_656 7_556 ?
O3 K1 K1 42.90(3) 5_657 7_556 ?
C9 K1 K1 55.08(4) 5_657 7_556 ?
K1 K1 K1 113.467(10) 3_656 7_556 ?
K1 K1 K1 70.545(10) 2_655 7_556 ?
O3 K1 K1 106.94(3) . 7 ?
O2 K1 K1 41.86(3) 5_657 7 ?
O2 K1 K1 79.51(3) 6_657 7 ?
O1 K1 K1 122.47(3) . 7 ?
O2 K1 K1 145.31(3) 3_657 7 ?
O3 K1 K1 44.90(3) 3_656 7 ?
O3 K1 K1 71.90(3) 5_657 7 ?
C9 K1 K1 55.30(4) 5_657 7 ?
K1 K1 K1 66.533(11) 3_656 7 ?
K1 K1 K1 70.545(10) 2_655 7 ?
K1 K1 K1 110.34(2) 7_556 7 ?
C2 O1 K1 174.81(13) . . ?
C9 O3 K1 151.02(13) . . ?
C9 O3 K1 113.15(12) . 3_656 ?
K1 O3 K1 92.43(5) . 3_656 ?
C9 O3 K1 87.63(12) . 5_657 ?
K1 O3 K1 105.48(5) . 5_657 ?
K1 O3 K1 92.20(4) 3_656 5_657 ?
C9 O2 K1 99.75(12) . 5_657 ?
C9 O2 K1 119.27(12) . 6_557 ?
K1 O2 K1 97.65(4) 5_657 6_557 ?
C9 O2 K1 115.53(12) . 3_657 ?
K1 O2 K1 98.38(4) 5_657 3_657 ?
K1 O2 K1 118.63(5) 6_557 3_657 ?
C7 N1 C8 125.58(17) . . ?
C7 N1 H1 117.2 . . ?
C8 N1 H1 117.2 . . ?
C7 C1 C6 118.81(19) . . ?
C7 C1 C2 120.76(18) . . ?
C6 C1 C2 120.32(18) . . ?
O1 C2 C3 122.28(18) . . ?
O1 C2 C1 122.10(18) . . ?
C3 C2 C1 115.61(18) . . ?
C4 C3 C2 121.7(2) . . ?
C4 C3 H3 119.1 . . ?
C2 C3 H3 119.1 . . ?
C3 C4 C5 121.8(2) . . ?
C3 C4 H4 119.1 . . ?
C5 C4 H4 119.1 . . ?
C6 C5 C4 119.1(2) . . ?
C6 C5 H5 120.5 . . ?
C4 C5 H5 120.5 . . ?
C5 C6 C1 121.3(2) . . ?
C5 C6 H6 119.3 . . ?
C1 C6 H6 119.3 . . ?
N1 C7 C1 123.61(18) . . ?
N1 C7 H7 118.2 . . ?
C1 C7 H7 118.2 . . ?
N1 C8 C9 111.57(16) . . ?
N1 C8 H8A 109.3 . . ?
C9 C8 H8A 109.3 . . ?
N1 C8 H8B 109.3 . . ?
C9 C8 H8B 109.3 . . ?
H8A C8 H8B 108.0 . . ?
O3 C9 O2 127.43(19) . . ?
O3 C9 C8 117.69(18) . . ?
O2 C9 C8 114.86(17) . . ?
O3 C9 K1 69.64(11) . 5_657 ?
O2 C9 K1 57.82(10) . 5_657 ?
C8 C9 K1 171.95(13) . 5_657 ?
 
loop_
 _geom_torsion_atom_site_label_1
 _geom_torsion_atom_site_label_2
 _geom_torsion_atom_site_label_3
 _geom_torsion_atom_site_label_4
 _geom_torsion
 _geom_torsion_site_symmetry_1
 _geom_torsion_site_symmetry_2
 _geom_torsion_site_symmetry_3
 _geom_torsion_site_symmetry_4
 _geom_torsion_publ_flag
C7 C1 C2 O1 -6.7(3) . . . . ?
C6 C1 C2 O1 177.25(19) . . . . ?
C7 C1 C2 C3 171.94(18) . . . . ?
C6 C1 C2 C3 -4.1(3) . . . . ?
O1 C2 C3 C4 -178.3(2) . . . . ?
C1 C2 C3 C4 3.1(3) . . . . ?
C2 C3 C4 C5 0.4(3) . . . . ?
C3 C4 C5 C6 -3.0(4) . . . . ?
C4 C5 C6 C1 1.8(4) . . . . ?
C7 C1 C6 C5 -174.4(2) . . . . ?
C2 C1 C6 C5 1.8(3) . . . . ?
C8 N1 C7 C1 179.42(19) . . . . ?
C6 C1 C7 N1 177.1(2) . . . . ?
C2 C1 C7 N1 0.9(3) . . . . ?
C7 N1 C8 C9 -172.39(18) . . . . ?
K1 O3 C9 O2 -116.7(3) . . . . ?
K1 O3 C9 O2 93.2(2) 3_656 . . . ?
K1 O3 C9 O2 1.8(2) 5_657 . . . ?
K1 O3 C9 C8 65.2(3) . . . . ?
K1 O3 C9 C8 -84.97(18) 3_656 . . . ?
K1 O3 C9 C8 -176.35(16) 5_657 . . . ?
K1 O3 C9 K1 -118.5(3) . . . 5_657 ?
K1 O3 C9 K1 91.38(8) 3_656 . . 5_657 ?
K1 O2 C9 O3 -2.0(2) 5_657 . . . ?
K1 O2 C9 O3 -106.5(2) 6_557 . . . ?
K1 O2 C9 O3 102.2(2) 3_657 . . . ?
K1 O2 C9 C8 176.20(14) 5_657 . . . ?
K1 O2 C9 C8 71.66(19) 6_557 . . . ?
K1 O2 C9 C8 -79.57(18) 3_657 . . . ?
K1 O2 C9 K1 -104.54(11) 6_557 . . 5_657 ?
K1 O2 C9 K1 104.23(10) 3_657 . . 5_657 ?
N1 C8 C9 O3 -18.0(3) . . . . ?
N1 C8 C9 O2 163.63(17) . . . . ?
 
loop_
 _geom_hbond_atom_site_label_D 
 _geom_hbond_atom_site_label_H 
 _geom_hbond_atom_site_label_A 
 _geom_hbond_distance_DH 
 _geom_hbond_distance_HA 
 _geom_hbond_distance_DA 
 _geom_hbond_angle_DHA 
 _geom_hbond_site_symmetry_A 
 _geom_hbond_publ_flag
N1 H1 O1  0.86 1.94 2.621(2) 135.3 . yes
N1 H1 O3  0.86 2.29 2.668(2) 107.1 . yes
 
_refine_diff_density_max    0.207
_refine_diff_density_min   -0.250
_refine_diff_density_rms    0.048

_shelx_res_file
;
TITL PSl19_NK1_GylSal4 in Pcca
    shelx.res
    created by SHELXL-2018/3 at 10:51:07 on 24-Feb-2020
CELL  0.71073  13.9484  18.5280   7.0215   90.000   90.000   90.000
ZERR     8.00   0.0012   0.0016   0.0008    0.000    0.000    0.000
LATT   1
SYMM  1/2 - X, - Y,   Z
SYMM  - X,   Y, 1/2 - Z
SYMM  1/2 + X, - Y, 1/2 - Z
SFAC  C    H    N    O    K
UNIT  72 64 8 24 8
MERG   2
shel 999 0.8
HTAB N1 O1
htab n1 o3
FMAP   2
PLAN   20
ACTA
size 0.02 0.1 0.48
HTAB    2.00000
BOND   $H
CONF
L.S.  10
WGHT    0.037800    0.559800
FVAR       2.29206
MOLE    1
rem K1 5 0.128037    0.065918    0.108894    11.00000    0.02643
K1    5    0.628037    0.065918    0.891106    11.00000    0.02643    0.02881 =
         0.03682   -0.00093    0.00288    0.00256
MOLE    2
O1    4    0.618219    0.217183    0.874987    11.00000    0.03832    0.02682 =
         0.04725    0.00192    0.00559    0.00479
O3    4    0.440417    0.082995    0.998356    11.00000    0.03501    0.03365 =
         0.04629   -0.00128    0.00961    0.00547
O2    4    0.321854    0.073208    1.210718    11.00000    0.02919    0.03246 =
         0.04474    0.00380    0.00452   -0.00374
N1    3    0.450011    0.225969    1.039865    11.00000    0.02714    0.02505 =
         0.03422   -0.00005    0.00360    0.00119
AFIX  43
H1    2    0.492869    0.199792    0.985260    11.00000   -1.20000
AFIX   0
C1    1    0.547546    0.327776    0.970796    11.00000    0.03023    0.02514 =
         0.02882    0.00114   -0.00398   -0.00068
C2    1    0.620295    0.285917    0.877774    11.00000    0.02828    0.02979 =
         0.02660    0.00315   -0.00647    0.00153
C3    1    0.693817    0.326352    0.785052    11.00000    0.02658    0.04088 =
         0.03608    0.00312   -0.00044    0.00177
AFIX  43
H3    2    0.741056    0.301940    0.717322    11.00000   -1.20000
AFIX   0
C4    1    0.696582    0.399512    0.793159    11.00000    0.03256    0.04133 =
         0.05037    0.00949   -0.00183   -0.01071
AFIX  43
H4    2    0.745456    0.423911    0.730139    11.00000   -1.20000
AFIX   0
C5    1    0.628414    0.438935    0.893002    11.00000    0.04943    0.02951 =
         0.06793    0.00122    0.00299   -0.00785
AFIX  43
H5    2    0.633240    0.488889    0.901698    11.00000   -1.20000
AFIX   0
C6    1    0.554660    0.403540    0.977698    11.00000    0.03877    0.02650 =
         0.05043   -0.00314    0.00288    0.00030
AFIX  43
H6    2    0.507874    0.429859    1.041586    11.00000   -1.20000
AFIX   0
C7    1    0.465165    0.294439    1.046216    11.00000    0.03077    0.02765 =
         0.02810   -0.00095   -0.00066    0.00265
AFIX  43
H7    2    0.419171    0.323499    1.103791    11.00000   -1.20000
AFIX   0
C8    1    0.367002    0.189245    1.116764    11.00000    0.03020    0.02937 =
         0.04520   -0.00079    0.01068    0.00061
AFIX  23
H8A   2    0.310512    0.203257    1.045176    11.00000   -1.20000
H8B   2    0.357644    0.203898    1.248081    11.00000   -1.20000
AFIX   0
C9    1    0.378486    0.107781    1.108028    11.00000    0.02246    0.02940 =
         0.03027    0.00011   -0.00333    0.00108
HKLF    4


REM  PSl19_NK1_GylSal4 in Pcca
REM wR2 = 0.0894, GooF = S = 1.084, Restrained GooF = 1.084 for all data
REM R1 = 0.0387 for 1505 Fo > 4sig(Fo) and 0.0525 for all 1842 data
REM 127 parameters refined using 0 restraints

END

WGHT      0.0378      0.5594

REM Instructions for potential hydrogen bonds
HTAB N1 O1

REM Highest difference peak  0.207,  deepest hole -0.250,  1-sigma level  0.048
Q1    1   0.5978  0.3092  0.9687  11.00000  0.05    0.21
Q2    1   0.5418  0.3626  0.9458  11.00000  0.05    0.19
Q3    1   0.5739  0.3053  0.9156  11.00000  0.05    0.18
Q4    1   0.5565  0.3664  0.9904  11.00000  0.05    0.18
Q5    1   0.6156  0.4194  0.9920  11.00000  0.05    0.17
Q6    1   0.6398  0.3132  0.8017  11.00000  0.05    0.17
Q7    1   0.3673  0.1494  1.0861  11.00000  0.05    0.16
Q8    1   0.4559  0.1295  0.9028  11.00000  0.05    0.15
Q9    1   0.4666  0.0853  1.0961  11.00000  0.05    0.15
Q10   1   0.6739  0.3615  0.7237  11.00000  0.05    0.14
Q11   1   0.4398  0.1518  1.3230  11.00000  0.05    0.14
Q12   1   0.3970  0.0992  0.9935  11.00000  0.05    0.14
Q13   1   0.3408  0.1952  0.8961  11.00000  0.05    0.14
Q14   1   0.5992  0.1503  0.7080  11.00000  0.05    0.14
Q15   1   0.5995  0.2274  0.9789  11.00000  0.05    0.14
Q16   1   0.5611  0.3499  1.1601  11.00000  0.05    0.14
Q17   1   0.5255  0.3115  1.0266  11.00000  0.05    0.13
Q18   1   0.7066  0.2614  0.6200  11.00000  0.05    0.13
Q19   1   0.5744  0.1999  0.8113  11.00000  0.05    0.13
Q20   1   0.7719  0.4097  0.6546  11.00000  0.05    0.13
;
_shelx_res_checksum   92838

_shelx_hkl_file
;
   0  -6   0 263889. 3766.73   2
   0  -7   0 187230. 2773.33   2
   0   7   0 183803. 2777.58   4
   0   8   0 284440. 4187.28   4
   0  -8   0 290865. 4185.10   2
   0   9   0 789.097 134.535   4
   0  -9   0 1001.95 138.380   2
   0  10   0 28914.2 743.354   4
   0 -10   0 28924.9 738.488   2
   0 -11   0 10667.0 436.007   2
   0  11   0 11015.4 441.837   4
   0 -12   0 6028.35 337.670   2
   0  12   0 6441.33 356.386   4
   0 -13   0 31779.8 876.065   2
   0  13   0 32580.8 887.117   4
   0 -14   0 34791.8 958.333   2
   0  14   0 34718.6 954.456   4
   0  15   0 21966.1 762.650   4
   0 -15   0 21655.8 747.404   2
   0 -16   0 722.438 167.744   2
   0  16   0 1265.82 202.124   4
   0  17   0 3123.23 308.479   4
   0 -17   0 3085.69 302.135   2
   0 -18   0 6950.59 453.783   2
   0  18   0 7464.49 478.961   4
   0  19   0 3717.13 359.100   4
   0 -19   0 4585.38 390.420   2
   0 -20   0 3586.08 346.373   2
   0  20   0 3255.49 333.242   4
   0  21   0 3391.38 358.563   4
   0 -21   0 3154.32 348.153   2
   0 -22   0 2377.38 314.500   2
   0  22   0 2440.46 320.037   4
   0  23   0 4127.76 417.339   4
   0 -23   0 4951.46 461.396   2
   0  24   0 2644.70 354.263   4
   0 -24   0 2345.75 334.513   2
   0 -25   0 42.5071 159.703   2
   0  25   0-250.674 179.841   4
   0 -26   0 1698.25 311.744   2
   0  26   0 1263.80 281.270   4
   0 -27   0 3966.72 451.844   2
   0  27   0 4499.06 482.926   4
   0 -28   0 1438.84 300.549   2
   0  28   0 1663.47 324.159   4
   0 -29   0 448.335 209.403   2
   0  29   0 244.521 175.444   4
  -1  -3   0 32.4583 25.6947   1
   1   3   0-1.75533 24.7724   3
   1  -3   0-31.3351 32.4433   2
  -1   3   0-30.1594 30.8110   4
   1  -4   0-37.6179 47.1073   2
   1   4   0 23.2471 34.0976   3
  -1  -4   0 36.7016 39.7873   1
  -1   4   0 15.5729 43.8776   4
  -1   5   0-1.81418 50.2185   4
   1  -5   0 4.31777 50.0450   2
  -1  -5   0 15.1039 38.8976   1
  -1   6   0 36.7911 57.7666   4
   1  -6   0 111.648 62.9434   2
  -1   7   0-88.5870 61.1294   4
   1  -7   0-56.4112 54.6957   2
   1  -8   0-17.5519 63.3023   2
  -1   8   0 88.3256 72.0333   4
  -1   9   0 176.986 81.9026   4
   1  -9   0 112.702 74.6055   2
  -1 -10   0 30.7728 85.9933   2
  -1  10   0 2.82701 69.0346   4
   1 -10   0 11.7128 66.6852   2
   1 -11   0-21.2836 70.3881   2
  -1 -11   0-0.08104 89.8655   2
  -1  11   0-54.9592 83.3015   4
   1  12   0 270.517 130.844   4
  -1  12   0 91.4381 90.4074   4
  -1 -12   0 136.757 116.896   2
   1 -12   0-107.531 78.0838   2
  -1  13   0-93.6542 103.659   4
   1  13   0 159.074 131.844   4
  -1 -13   0 7.00930 106.198   2
   1 -13   0 79.3792 80.6805   2
  -1 -14   0 30.9946 107.494   2
   1  14   0-77.7577 105.459   4
  -1  14   0 45.8806 102.086   4
   1 -14   0-58.5268 96.7256   2
  -1  15   0 53.3054 113.420   4
   1  15   0 211.199 141.174   4
   1 -15   0 78.6544 114.420   2
  -1 -15   0 62.5937 120.557   2
   1  16   0 78.2501 111.669   4
  -1  16   0 118.848 115.771   4
   1 -16   0 205.602 119.810   2
  -1 -16   0 106.461 127.373   2
  -1  17   0-137.552 106.879   4
   1  17   0-60.8049 119.062   4
  -1 -17   0 55.3420 118.440   2
   1 -17   0-116.374 104.566   2
  -1  18   0-126.697 113.010   4
  -1 -18   0-92.5572 113.693   2
   1  18   0 127.138 121.819   4
   1 -18   0-144.094 138.798   2
  -1 -19   0-109.083 144.842   2
   1 -19   0-48.9698 104.107   2
  -1  19   0-31.5346 126.470   4
   1  19   0 14.4944 133.508   4
   1 -20   0-5.70807 129.425   2
  -1  20   0 74.8167 106.856   4
  -1 -20   0 6.34319 151.199   2
   1  20   0 41.8999 122.205   4
  -1 -21   0-182.944 141.126   2
   1  21   0 16.6626 153.694   4
   1 -21   0-272.942 155.679   2
  -1  21   0-141.846 141.739   4
   1  22   0-121.195 151.597   4
  -1 -22   0 61.2993 143.515   2
   1 -22   0 156.017 154.612   2
  -1  22   0-165.042 135.561   4
   1  23   0-50.2830 160.273   4
   1 -23   0 112.145 141.228   2
  -1 -23   0-13.9317 147.831   2
  -1  23   0-250.218 159.861   4
   1  24   0-266.529 179.999   4
  -1  24   0 199.944 154.859   4
   1 -24   0 417.652 176.929   2
  -1 -24   0 31.7093 146.221   2
   1 -25   0-227.113 162.910   2
  -1  25   0 154.046 158.926   4
   1  25   0 126.021 144.820   4
  -1 -25   0-185.226 176.516   2
  -1 -26   0 86.1515 150.385   2
  -1  26   0-71.8194 121.447   4
   1  26   0-266.607 196.786   4
   1 -26   0 179.089 181.991   2
  -1 -27   0 105.766 139.726   2
  -1  27   0 299.707 176.601   4
   1  27   0 56.6857 171.527   4
   1 -27   0-13.3102 146.486   2
  -1 -28   0-73.0299 149.814   2
   1  28   0-439.132 204.684   4
   1 -28   0 196.400 167.789   2
  -1  28   0-105.031 141.591   4
   1  29   0-209.667 177.353   4
  -1  29   0-45.9056 153.300   4
   1 -29   0 297.016 168.253   2
   2   2   0 28323.9 477.606   3
   2  -2   0 29145.7 471.691   2
  -2   2   0 28825.4 471.468   4
  -2  -2   0 28557.9 479.652   1
   2  -3   0 37.6727 31.7348   2
  -2  -3   0 61.7434 32.0346   1
  -2   3   0-11.9557 29.7303   4
   2   3   0 33.6303 34.9698   3
  -2   4   0 5788.21 185.987   4
   2   4   0 5979.73 171.846   3
  -2  -4   0 5944.94 175.698   1
   2  -4   0 6185.77 189.342   2
   2  -5   0 1375.61 99.5470   2
  -2   5   0 1173.59 93.1497   4
   2   5   0 1270.23 83.4730   3
  -2  -5   0 1470.94 94.0301   1
   2  -6   0 2285.80 136.915   2
  -2   6   0 2179.69 134.881   4
  -2  -6   0 2440.96 124.310   1
   2   6   0 2502.91 121.333   3
   2  -7   0-43.7139 53.3062   2
   2   7   0-16.0668 36.7568   3
  -2  -7   0 24.7967 40.1693   1
  -2   7   0-125.812 64.8163   4
  -2   8   0 61.0898 67.2158   4
  -2  -8   0 115.921 50.6709   1
   2  -8   0-66.1065 59.4903   2
  -2   9   0 6514.09 292.328   4
   2  -9   0 6580.90 288.925   2
   2 -10   0 3460.88 220.264   2
  -2  10   0 3253.28 217.867   4
   2 -11   0 829.242 132.952   2
  -2  11   0 749.334 121.610   4
   2 -12   0 253.135 92.9164   2
  -2  12   0 267.710 99.9312   4
  -2 -12   0 374.685 135.006   2
  -2 -13   0 919.704 171.448   2
   2  13   0 1034.76 195.160   4
  -2  13   0 801.412 141.396   4
   2 -13   0 745.251 137.440   2
   2 -14   0 416.422 122.713   2
  -2  14   0 151.489 90.5118   4
   2  14   0 599.324 171.509   4
  -2 -14   0 702.980 153.089   2
  -2 -15   0 2564.99 268.848   2
  -2  15   0 2360.06 234.859   4
   2 -15   0 2416.87 245.433   2
   2  15   0 2624.91 281.273   4
   2  16   0 3384.61 323.998   4
  -2 -16   0 3520.85 332.750   2
  -2  16   0 2891.66 268.744   4
   2 -16   0 3549.42 303.725   2
   2  17   0 339.523 159.585   4
  -2  17   0 37.3044 97.8387   4
  -2 -17   0 236.175 141.830   2
   2 -17   0 141.975 102.971   2
   2  18   0 59.4462 122.245   4
  -2 -18   0 68.8120 129.623   2
   2 -18   0 154.026 123.382   2
  -2  18   0-98.2938 107.796   4
  -2  19   0 98.4310 109.950   4
  -2 -19   0 358.593 176.417   2
   2 -19   0-27.4227 108.515   2
   2  19   0 361.867 168.993   4
   2  20   0 109.667 135.968   4
  -2  20   0 87.1062 106.050   4
  -2 -20   0-149.545 142.069   2
   2 -20   0 45.7466 110.369   2
  -2  21   0 206.456 122.866   4
   2 -21   0 48.3358 110.330   2
  -2 -21   0 276.291 159.034   2
   2  21   0 451.965 184.645   4
   2 -22   0 655.550 184.476   2
  -2  22   0 573.061 177.028   4
   2  22   0 305.458 175.336   4
  -2 -22   0 330.336 147.852   2
  -2 -23   0 199.432 167.842   2
   2  23   0 51.1259 147.467   4
  -2  23   0 84.1072 119.239   4
   2 -23   0 137.839 154.415   2
   2  24   0 383.943 184.473   4
  -2 -24   0 300.825 185.912   2
   2 -24   0 463.768 179.430   2
  -2  24   0-125.852 144.552   4
  -2 -25   0 303.150 191.787   2
  -2  25   0-43.1589 125.642   4
   2  25   0-318.634 203.550   4
   2 -25   0-27.2058 124.320   2
   2 -26   0-38.2506 135.466   2
   2  26   0-14.6125 162.444   4
  -2  26   0 121.006 135.202   4
  -2 -26   0 26.0164 149.836   2
   2 -27   0 204.827 160.470   2
  -2 -27   0 450.824 212.231   2
   2  27   0 104.378 154.944   4
  -2  27   0 179.131 153.630   4
   2  28   0-216.624 188.973   4
   2 -28   0 14.7749 119.443   2
  -2 -28   0 294.656 198.028   2
   3  -1   0 55.7404 33.6528   2
  -3   1   0 52.0160 32.0313   4
   3   1   0 61.9678 46.0916   3
  -3  -1   0 3.48019 45.7939   1
  -3  -2   0-75.9652 43.3796   1
  -3   2   0 8.41618 32.9490   4
   3   2   0 2.56736 40.2408   3
   3  -2   0 27.8065 30.5908   2
  -3   3   0-0.30108 33.9664   4
   3  -3   0-39.1033 36.3364   2
   3   3   0-7.13694 38.3208   3
  -3  -3   0 5.98138 37.5349   1
  -3   4   0-14.3185 39.4799   4
  -3  -4   0 35.8882 41.5991   1
   3  -4   0 52.5071 39.7382   2
   3   4   0-33.9547 37.2700   3
   3   5   0 20.4250 38.7992   3
   3  -5   0-10.2711 38.1674   2
  -3   5   0-9.65689 39.8059   4
  -3  -5   0-8.59901 39.0491   1
   3   6   0-24.5344 36.9191   3
   3  -6   0-10.3234 44.1306   2
  -3  -6   0-38.3148 45.5209   1
  -3   6   0 74.4637 51.7509   4
  -3  -7   0 12.5460 45.2997   1
  -3   7   0-19.7210 51.1524   4
   3   7   0-5.53530 37.7304   3
   3  -7   0 26.0507 48.8518   2
   3  -8   0 36.1119 59.8105   2
  -3   8   0 33.6580 49.7375   4
  -3  -8   0 41.1578 49.0917   1
   3   8   0 53.0535 43.7517   3
  -3   9   0 117.361 74.0436   4
   3  -9   0 149.818 74.2800   2
  -3  -9   0 6.36074 44.7099   1
   3   9   0 51.2516 44.9595   3
   3 -10   0 155.527 81.8486   2
  -3  10   0 10.6358 65.5924   4
  -3 -10   0 35.5216 43.6636   1
   3 -11   0 46.3415 64.7375   2
  -3  11   0 22.3586 67.7996   4
  -3  12   0-19.1913 84.8682   4
   3 -12   0 87.0506 76.5304   2
   3 -13   0 54.9424 74.3925   2
  -3  13   0-90.2825 88.8681   4
  -3  14   0-49.3777 93.5146   4
   3 -14   0 80.9290 89.7022   2
  -3 -15   0 287.423 159.658   2
   3  15   0 430.004 183.435   4
   3 -15   0 78.6978 104.760   2
  -3  15   0-60.7058 86.3391   4
  -3  16   0 139.576 104.650   4
  -3 -16   0 310.542 157.275   2
   3  16   0 143.847 144.771   4
   3 -16   0 44.0034 108.238   2
   3 -17   0 68.0166 110.708   2
   3  17   0-53.3103 133.361   4
  -3  17   0-41.7203 92.8661   4
  -3 -17   0 31.2575 116.189   2
  -3  18   0-41.4978 94.9052   4
  -3 -18   0 250.758 167.827   2
   3 -18   0 107.897 111.219   2
   3  18   0-9.01740 138.943   4
  -3 -19   0 110.866 140.832   2
  -3  19   0 203.497 138.821   4
   3 -19   0-80.3917 90.9034   2
   3  19   0 25.7325 127.256   4
   3  20   0 27.5924 143.691   4
   3 -20   0 71.0616 102.040   2
  -3  20   0 39.7251 118.037   4
  -3 -20   0 6.35418 133.773   2
   3  21   0-45.2105 138.229   4
  -3 -21   0-125.428 143.811   2
  -3  21   0-87.8291 114.179   4
   3 -21   0 37.2072 115.526   2
   3 -22   0-26.2185 117.572   2
  -3  22   0 76.5314 103.184   4
  -3 -22   0 338.024 197.964   2
   3  22   0-311.035 171.005   4
  -3 -23   0-83.4569 164.090   2
  -3  23   0-22.8840 121.664   4
   3 -23   0 242.769 164.697   2
   3  23   0-61.1295 169.103   4
   3  24   0-22.0053 159.609   4
  -3 -24   0-27.2801 153.623   2
  -3  24   0 13.6149 112.190   4
   3 -24   0-84.5851 120.286   2
  -3  25   0 503.080 209.773   4
   3 -25   0 91.8861 139.704   2
   3  25   0-40.9865 172.273   4
  -3 -25   0 90.3359 159.925   2
  -3 -26   0 26.6683 140.074   2
  -3  26   0-71.3551 138.959   4
   3  26   0 41.4690 141.295   4
  -3 -27   0 186.391 159.522   2
   3  27   0-196.077 180.579   4
   3  28   0-59.8506 162.523   4
  -3 -28   0-137.232 153.345   2
   4   1   0 120078. 1827.81   3
  -4  -1   0 122409. 1826.66   1
   4   2   0 15335.3 371.759   3
  -4   2   0 15607.5 340.475   4
  -4  -2   0 15388.8 371.181   1
   4  -2   0 15719.3 342.321   2
   4   3   0 17443.5 395.604   3
  -4  -3   0 16727.3 390.896   1
   4  -3   0 17187.1 372.885   2
  -4   3   0 17069.4 370.465   4
  -4   4   0 1828.75 109.003   4
   4  -4   0 1976.20 112.857   2
   4   4   0 1944.15 120.029   3
  -4  -4   0 1788.74 118.601   1
  -4  -5   0 5210.81 202.835   1
  -4   5   0 5343.88 199.625   4
   4   5   0 5201.96 196.177   3
   4  -5   0 5221.85 200.203   2
   4   6   0 55568.1 949.390   3
   4  -6   0 54700.4 964.912   2
  -4   6   0 55053.1 963.333   4
  -4  -6   0 54965.4 956.784   1
   4   7   0 63876.7 1086.75   3
   4  -7   0 64712.4 1120.93   2
  -4  -7   0 64269.0 1098.83   1
  -4   7   0 63928.4 1116.25   4
   4   8   0 55660.3 989.640   3
  -4  -8   0 56538.8 1005.45   1
   4  -8   0 55902.2 1040.44   2
  -4   8   0 56256.0 1039.46   4
  -4  -9   0 6626.98 261.420   1
   4   9   0 6342.55 247.322   3
  -4   9   0 6510.47 279.072   4
   4  -9   0 6406.11 280.992   2
  -4 -10   0 2014.10 147.470   1
   4  10   0 2061.81 142.416   3
  -4  10   0 1657.47 154.937   4
   4 -10   0 2046.54 170.005   2
  -4 -11   0 2051.42 156.389   1
  -4  11   0 2102.93 181.209   4
   4  11   0 2148.79 152.949   3
   4 -11   0 2204.48 185.660   2
   4 -12   0 1117.99 145.421   2
  -4  12   0 1039.72 142.249   4
  -4  13   0 772.630 131.778   4
   4 -13   0 836.811 137.776   2
   4 -14   0 21082.4 676.583   2
  -4  14   0 20377.8 665.080   4
  -4  15   0 7236.92 395.706   4
  -4 -15   0 7866.55 481.651   2
   4 -15   0 7357.52 400.314   2
   4  16   0 9693.94 559.114   4
  -4 -16   0 9786.04 552.966   2
  -4  16   0 9243.39 465.295   4
   4 -16   0 9691.74 476.660   2
  -4 -17   0 3160.40 333.088   2
  -4  17   0 3178.98 286.411   4
   4 -17   0 3102.54 284.470   2
   4  17   0 3056.88 328.430   4
  -4  18   0 5076.42 368.590   4
  -4 -18   0 4234.93 390.897   2
   4 -18   0 4521.99 352.938   2
   4  18   0 4453.81 399.301   4
  -4  19   0 177.185 120.102   4
   4 -19   0 61.2179 109.111   2
  -4 -19   0 248.017 152.161   2
   4  19   0-35.0909 148.978   4
  -4  20   0 1037.84 203.148   4
   4  20   0 834.994 217.411   4
   4 -20   0 675.988 177.179   2
  -4 -20   0 1140.04 236.702   2
   4 -21   0 1666.88 244.678   2
  -4 -21   0 1556.46 278.509   2
  -4  21   0 2225.44 276.257   4
   4  21   0 2023.73 306.587   4
   4 -22   0 4319.46 388.838   2
   4  22   0 4502.81 449.744   4
  -4  22   0 5364.61 432.589   4
  -4 -22   0 4632.00 446.678   2
  -4 -23   0 3684.44 424.429   2
   4 -23   0 3510.06 361.236   2
   4  23   0 3540.42 420.914   4
  -4  23   0 3550.86 367.177   4
   4  24   0 4111.63 463.768   4
  -4  24   0 5011.34 448.425   4
   4 -24   0 4109.04 404.341   2
  -4 -24   0 4092.62 455.098   2
  -4 -25   0 422.281 198.418   2
   4 -25   0 269.477 151.982   2
   4  25   0 370.771 204.989   4
   4  26   0 198.831 161.662   4
  -4 -26   0 54.6940 158.123   2
   4  27   0 169.045 183.022   4
  -4 -27   0 343.323 195.170   2
  -4 -28   0 997.420 265.828   2
   4  28   0 1117.79 272.744   4
  -5   0   0 75.3517 63.4646   1
   5   0   0 142.900 80.2767   3
   5   1   0 90.3152 67.0236   3
  -5  -1   0-79.4480 56.8901   1
  -5   2   0 39.1387 46.3431   4
   5   2   0-36.1798 49.5216   3
  -5  -2   0-30.8549 54.7988   1
   5   3   0-116.538 62.6284   3
   5  -3   0 48.6451 37.1753   2
  -5   3   0-33.6146 39.1517   4
  -5  -3   0-78.9834 54.5425   1
   5  -4   0-11.4172 37.0433   2
  -5   4   0 12.5201 43.5189   4
   5   4   0 2.99866 44.5707   3
  -5  -4   0-3.45852 51.5873   1
   5   5   0 0.84257 44.2640   3
  -5  -5   0 48.4361 59.3804   1
  -5   5   0 21.5390 44.5239   4
   5  -5   0 78.8127 46.6601   2
   5   6   0 5.25594 41.8186   3
   5  -6   0 55.2353 50.8238   2
  -5  -6   0 8.37029 48.3230   1
  -5   6   0 35.3363 47.8553   4
   5  -7   0 70.7017 46.8109   2
  -5  -7   0-39.1561 45.3874   1
   5   7   0-8.97768 44.3787   3
  -5   7   0-52.0860 49.8049   4
   5   8   0-116.837 58.3115   3
  -5   8   0 27.0728 47.3701   4
   5  -8   0-1.96961 52.0812   2
  -5  -8   0 146.283 61.3802   1
   5   9   0-37.7063 44.8549   3
   5  -9   0 17.0108 51.7318   2
  -5   9   0-39.0096 52.2137   4
  -5  -9   0-26.0837 49.4716   1
  -5 -10   0-61.8795 59.0534   1
   5 -10   0-58.6436 55.1752   2
   5  10   0-13.0915 46.4485   3
  -5  10   0-58.3239 65.0149   4
   5  11   0-19.9579 47.8759   3
  -5 -11   0-29.5077 48.0649   1
  -5  11   0-59.5515 70.8615   4
   5 -11   0 21.2902 70.4003   2
  -5 -12   0-0.41596 60.8773   1
   5 -12   0 97.0591 65.9506   2
  -5  12   0-5.65977 68.4465   4
   5  12   0 55.5466 52.6760   3
  -5  13   0 84.2859 87.5134   4
   5 -13   0-24.1003 65.6666   2
  -5 -13   0 62.8553 62.9680   1
   5 -14   0 37.5946 87.6291   2
  -5  14   0 85.1868 90.6291   4
   5 -15   0 4.45318 72.1751   2
  -5  15   0 160.420 102.649   4
   5 -16   0 104.526 100.732   2
  -5 -16   0 151.635 191.927   2
  -5  16   0 28.9021 98.0641   4
  -5  17   0 38.4116 82.5683   4
   5  17   0 216.185 171.716   4
  -5 -17   0-121.362 131.858   2
   5 -17   0-72.9100 78.5096   2
   5  18   0-125.216 153.968   4
   5 -18   0 79.1575 101.787   2
  -5 -18   0-221.354 153.752   2
  -5  18   0 215.570 105.571   4
  -5  19   0 208.747 138.913   4
   5  19   0 244.056 178.992   4
  -5 -19   0 11.7902 130.557   2
   5 -19   0 60.1566 104.262   2
   5 -20   0 272.860 131.458   2
   5  20   0 144.008 143.593   4
  -5  20   0 65.8083 114.676   4
  -5 -20   0 14.8146 149.819   2
   5  21   0 35.4304 124.951   4
  -5 -21   0 115.701 132.654   2
  -5  21   0 240.251 116.540   4
   5 -21   0 46.5983 110.412   2
   5  22   0 31.3359 143.607   4
  -5 -22   0 216.533 168.704   2
   5 -22   0 22.3028 109.026   2
  -5  22   0 184.757 111.018   4
  -5 -23   0 99.1731 177.271   2
   5 -23   0 199.890 130.546   2
   5  23   0 97.2235 162.073   4
  -5 -24   0 168.980 174.781   2
   5  24   0-192.975 173.814   4
  -5 -25   0 170.704 183.739   2
   5  25   0-190.454 203.236   4
  -5 -26   0 222.826 178.639   2
   5  26   0 0.52827 154.805   4
  -5 -27   0 63.9973 151.591   2
   5  27   0-307.000 188.624   4
  -6   0   0 2371.80 173.010   1
   6   0   0 2112.62 169.769   3
  -6  -1   0 1402.28 134.714   1
   6   1   0 1581.20 142.390   3
   6   2   0 3084.10 188.301   3
  -6  -2   0 2871.23 179.380   1
  -6   3   0 458.615 71.7002   4
  -6  -3   0 331.493 76.4776   1
   6   3   0 469.283 84.5012   3
   6  -3   0 424.143 64.3733   2
   6   4   0 509.959 87.1877   3
  -6   4   0 379.566 67.5342   4
  -6  -4   0 362.584 78.0428   1
   6  -4   0 381.159 64.8289   2
  -6  -5   0 402.535 76.2102   1
   6  -5   0 289.801 59.4887   2
  -6   5   0 294.845 57.6684   4
   6   5   0 404.115 79.3157   3
  -6   6   0-44.9331 49.4389   4
   6  -6   0 43.3431 43.0562   2
   6   6   0 2.34422 51.0128   3
  -6  -6   0 29.2594 55.4398   1
   6   7   0 946.281 106.056   3
  -6   7   0 898.694 100.282   4
   6  -7   0 849.862 97.1730   2
  -6  -7   0 831.106 107.071   1
   6   8   0 5731.50 253.240   3
   6  -8   0 5744.10 260.263   2
  -6   8   0 6045.61 263.415   4
  -6  -8   0 6324.31 272.927   1
   6  -9   0 3141.59 200.175   2
   6   9   0 2997.36 184.226   3
  -6   9   0 3200.12 200.744   4
  -6  -9   0 3335.54 201.406   1
   6 -10   0 502.923 98.0544   2
  -6  10   0 671.414 106.124   4
   6  10   0 447.807 82.9611   3
  -6 -10   0 531.886 98.9789   1
   6  11   0 190.754 65.1698   3
   6 -11   0 132.358 71.9712   2
  -6  11   0 137.041 72.0125   4
  -6 -11   0 128.496 64.4235   1
  -6 -12   0 446.648 90.6538   1
  -6  12   0 435.124 96.3251   4
   6 -12   0 380.442 102.521   2
   6  12   0 266.118 76.2404   3
   6 -13   0 45.2391 69.1795   2
  -6  13   0 165.764 84.3603   4
   6  13   0 93.8324 65.0893   3
  -6 -13   0 106.098 72.8334   1
  -6  14   0 125.083 83.6720   4
   6 -14   0 464.775 123.097   2
   6  14   0 394.419 85.8991   3
  -6 -14   0 546.586 102.376   1
   6 -15   0 1211.02 172.217   2
  -6  15   0 1563.69 190.662   4
  -6  16   0 2891.46 257.076   4
   6 -16   0 2623.49 258.694   2
   6 -17   0 173.697 102.105   2
  -6 -17   0 142.476 180.472   2
  -6  17   0 156.056 99.3587   4
   6 -18   0-12.8679 79.9249   2
  -6 -18   0 175.001 146.075   2
   6  18   0 580.089 195.715   4
  -6  18   0 411.323 131.380   4
   6  19   0 417.922 201.240   4
  -6  19   0 297.222 129.128   4
  -6 -19   0 123.065 162.723   2
   6 -19   0 524.288 143.913   2
  -6  20   0 321.185 158.539   4
  -6 -20   0 107.668 136.133   2
   6 -20   0 143.155 116.997   2
   6  20   0 324.945 198.054   4
  -6 -21   0 301.119 165.561   2
   6  21   0 44.8582 170.285   4
   6 -21   0 241.025 132.403   2
  -6 -22   0 844.570 243.362   2
   6  22   0 597.456 204.738   4
  -6 -23   0 275.567 174.113   2
   6  23   0 593.471 234.475   4
  -6 -24   0-38.7874 136.358   2
   6  24   0 253.130 178.535   4
  -6 -25   0 288.400 191.085   2
   6  25   0 243.592 202.933   4
  -6 -26   0-48.2171 153.064   2
   6  26   0 124.839 154.771   4
  -6 -27   0 315.321 227.018   2
   6  27   0-197.123 197.306   4
  -7   0   0 128.784 83.6664   1
   7   0   0 174.706 93.7763   3
   7   1   0 211.982 87.4462   3
  -7  -1   0 100.797 67.9510   1
  -7   1   0 1.35605 70.9827   1
  -7  -2   0 60.0162 61.4510   1
   7   2   0 6.74570 62.9454   3
   7   3   0-46.5660 64.6496   3
  -7  -3   0 2.88935 64.6063   1
   7  -4   0-5.44823 42.9787   2
  -7   4   0 21.4704 41.7341   4
   7   4   0 39.5875 56.4252   3
  -7  -4   0 4.48635 61.3433   1
  -7  -5   0 104.741 62.5664   1
   7  -5   0-27.6407 54.5136   2
   7   5   0-80.3611 59.8897   3
  -7   5   0-14.1919 43.4514   4
  -7  -6   0 12.3173 56.7977   1
   7   6   0 39.9105 52.4554   3
   7  -6   0 7.42335 43.7070   2
  -7   6   0-10.2831 45.4643   4
  -7   7   0 5.41176 46.3045   4
  -7  -7   0-107.456 60.6220   1
   7  -7   0-106.350 54.9033   2
   7   7   0 96.6102 60.6451   3
   7  -8   0-63.6224 51.7049   2
   7   8   0 50.2104 59.2555   3
  -7   8   0-19.2696 47.2203   4
  -7  -8   0 119.828 67.4621   1
  -7   9   0 17.0181 51.3466   4
  -7  -9   0-6.09066 51.1896   1
   7   9   0 12.2755 51.1042   3
   7  -9   0 71.2802 60.8529   2
  -7 -10   0 65.0298 72.6328   1
  -7  10   0 7.42307 52.2325   4
   7  10   0-11.4300 54.5189   3
   7 -10   0-4.32359 61.4902   2
   7 -11   0 43.7764 60.4095   2
  -7 -11   0 24.3058 56.0475   1
  -7  11   0 35.9233 62.4307   4
   7  11   0 55.7692 58.5955   3
   7  12   0 42.7042 48.3580   3
  -7 -12   0 60.0649 62.5668   1
  -7  12   0 59.7055 71.3082   4
   7 -12   0 60.5366 78.4404   2
   7 -13   0 173.750 88.4697   2
   7  13   0 157.233 68.2824   3
  -7  13   0-10.1173 69.6187   4
  -7 -13   0-76.7026 64.4739   1
  -7 -14   0 24.1357 70.8448   1
  -7  14   0-38.9252 63.3559   4
   7 -14   0 126.951 93.3890   2
  -7  15   0 15.9259 72.9529   4
   7 -15   0 119.543 85.8353   2
  -7  16   0 215.189 113.072   4
   7 -16   0 2.01622 81.4075   2
   7 -17   0 41.5791 83.4728   2
  -7  17   0 82.4948 77.2564   4
  -7 -18   0 116.968 137.944   2
   7 -18   0 266.780 125.853   2
  -7  18   0 95.9740 91.0593   4
  -7 -19   0 235.843 171.469   2
   7  19   0 42.9551 151.725   4
  -7 -20   0-28.7350 157.745   2
   7  20   0 25.5395 165.455   4
   7  21   0 211.616 185.871   4
  -7 -21   0 95.5001 177.883   2
  -7 -22   0 81.7382 164.384   2
   7  22   0-63.3488 167.711   4
   7  23   0-141.091 166.316   4
  -7 -23   0-385.528 189.084   2
   7  24   0 295.949 191.760   4
  -7 -24   0-171.119 198.492   2
  -7 -25   0 187.588 173.176   2
   7  25   0 617.193 270.315   4
   7  26   0-74.6478 168.688   4
  -7 -26   0-160.232 151.434   2
  -8   0   0 9167.35 385.508   1
   8   0   0 9433.25 393.410   3
   8   1   0 20406.7 607.103   3
  -8  -1   0 20850.2 602.164   1
  -8   1   0 21605.6 627.634   1
   8  -1   0 20792.1 625.094   3
   8   2   0 1559.36 162.231   3
  -8  -2   0 1473.20 155.472   1
  -8  -3   0 11071.7 414.767   1
   8   3   0 11640.3 427.689   3
  -8  -4   0 8979.08 363.982   1
   8   4   0 8896.52 366.352   3
  -8  -5   0 478.152 101.717   1
  -8   5   0 387.953 79.6712   4
   8   5   0 349.950 84.9084   3
   8  -5   0 300.262 68.7166   2
  -8  -6   0 2983.22 206.928   1
  -8   6   0 2999.41 183.927   4
   8  -6   0 3069.64 183.822   2
   8   6   0 3199.85 216.322   3
   8   7   0 1055.81 128.297   3
   8  -7   0 887.748 106.639   2
  -8  -7   0 1217.16 139.292   1
  -8   7   0 930.208 109.435   4
  -8  -8   0 10745.1 408.801   1
   8   8   0 10961.9 410.688   3
  -8   8   0 11256.7 389.369   4
   8  -8   0 10825.4 385.356   2
   8  -9   0 3987.02 233.931   2
  -8  -9   0 3526.08 230.535   1
   8   9   0 3959.80 241.148   3
  -8   9   0 3829.69 227.877   4
  -8  10   0 3771.09 235.023   4
   8  10   0 3662.41 232.476   3
  -8 -10   0 3929.45 244.545   1
   8 -10   0 3867.95 241.341   2
  -8 -11   0 3236.60 230.001   1
   8  11   0 3278.65 221.146   3
   8 -11   0 3188.45 229.408   2
  -8  11   0 3137.62 225.827   4
   8  12   0 13321.7 468.276   3
  -8  12   0 13189.7 489.680   4
   8 -12   0 13239.7 495.618   2
  -8 -12   0 12909.1 475.189   1
   8 -13   0 2264.42 206.522   2
  -8 -13   0 2088.08 190.070   1
  -8  13   0 2031.57 194.290   4
  -8  14   0 10226.6 453.419   4
   8 -14   0 10434.4 464.112   2
   8 -15   0 327.619 110.254   2
  -8  15   0 286.024 112.267   4
   8 -16   0 9658.84 477.813   2
  -8 -18   0 2746.32 356.051   2
  -8 -19   0 1087.44 250.211   2
   8  19   0 1161.45 291.237   4
   8  20   0 384.788 180.042   4
  -8 -20   0 52.7115 166.664   2
   8  21   0 601.586 276.748   4
  -8 -21   0 410.027 204.929   2
  -8 -22   0 5236.20 514.126   2
   8  22   0 5448.73 544.362   4
  -8 -23   0 1359.89 282.921   2
   8  23   0 1765.82 351.862   4
  -8 -24   0 3641.81 464.030   2
   8  24   0 3076.96 435.898   4
   8  25   0 1884.36 367.055   4
  -8 -25   0 1799.55 358.418   2
  -8 -26   0 490.283 245.747   2
   8  26   0 179.698 215.609   4
   9   0   0-49.0940 77.8419   3
  -9   0   0 174.974 107.171   1
   9   1   0 9.45550 74.8235   3
  -9  -1   0 272.530 104.053   1
   9  -1   0 128.224 119.318   3
  -9   1   0 42.1697 89.8531   1
   9  -2   0 21.3341 100.037   3
   9   2   0-122.297 94.7389   3
  -9  -2   0 34.8844 81.9384   1
  -9  -3   0 62.1211 76.0379   1
   9   3   0-108.811 88.2260   3
   9   4   0-100.382 87.4135   3
  -9  -4   0 49.9581 87.8565   1
  -9  -5   0 78.6970 67.3618   1
   9   5   0 6.21772 72.3979   3
   9  -6   0 9.63251 57.3839   2
  -9   6   0 19.1150 49.9244   4
  -9  -6   0 5.62486 63.7566   1
   9   6   0 6.45126 72.3362   3
   9  -7   0-17.7002 47.3868   2
  -9   7   0 150.259 63.1115   4
   9   7   0-46.8140 59.5235   3
  -9  -7   0-90.1099 65.6193   1
  -9   8   0 0.98519 52.1715   4
   9  -8   0-11.1177 48.2545   2
  -9  -8   0-101.531 86.1121   1
   9   8   0-40.2478 62.9249   3
   9  -9   0 85.2919 60.2787   2
  -9  -9   0-33.4698 64.5322   1
   9   9   0 99.9355 73.7987   3
  -9   9   0 30.4544 48.2415   4
   9 -10   0 42.8937 57.6019   2
  -9  10   0-4.31164 54.3283   4
   9  10   0-15.1851 65.1662   3
  -9 -10   0 102.080 74.5466   1
   9 -11   0 178.218 71.7207   2
  -9 -11   0 131.022 82.5163   1
  -9  11   0 36.2577 56.1191   4
   9  11   0 132.661 85.2381   3
   9  12   0 34.5998 65.1092   3
  -9 -12   0 141.469 87.0617   1
   9 -12   0-1.93251 64.8852   2
  -9  12   0-6.50728 57.7636   4
  -9  13   0 97.5180 78.8172   4
   9 -13   0 63.3357 74.4053   2
  -9 -18   0 298.377 207.362   2
  -9 -19   0 97.6078 145.130   2
   9  20   0 373.922 188.195   4
  -9 -20   0 360.405 204.052   2
  -9 -21   0-115.435 135.039   2
   9  21   0 184.531 188.321   4
   9  22   0 8.87552 174.337   4
  -9 -22   0 363.710 199.817   2
  -9 -23   0 217.961 221.442   2
   9  23   0-43.9498 145.617   4
  -9 -24   0-142.936 173.374   2
   9  24   0 13.0217 173.075   4
  -9 -25   0 503.618 244.710   2
   9  25   0 96.8466 170.810   4
 -10   0   0 8440.23 419.791   1
  10   0   0 9165.01 433.725   3
  10  -1   0 1829.05 213.309   3
 -10   1   0 1707.55 208.996   1
 -10  -1   0 1770.81 191.296   1
  10   1   0 1640.71 197.477   3
  10   2   0 31.5066 90.7433   3
 -10  -2   0 35.7732 84.9784   1
 -10   2   0 203.632 120.138   1
  10  -2   0 39.2423 130.633   3
 -10  -3   0-37.1795 75.6647   1
  10   3   0-120.956 94.4659   3
 -10   3   0 134.253 128.873   1
  10  -3   0 13.4789 120.693   3
  10   4   0 23.8408 96.6671   3
 -10  -4   0 18.4635 76.4718   1
  10   5   0 398.588 121.090   3
 -10  -5   0 308.571 111.946   1
  10   6   0 2301.99 211.371   3
 -10  -6   0 2392.57 213.566   1
 -10  -7   0 1792.23 186.899   1
 -10   7   0 2057.19 170.140   4
  10   7   0 1903.96 194.771   3
  10  -7   0 2148.67 171.477   2
 -10   8   0 2003.88 165.540   4
 -10  -8   0 1909.65 191.276   1
  10   8   0 1930.70 190.346   3
  10  -8   0 1819.23 160.607   2
 -10  -9   0-69.8980 77.2215   1
  10   9   0 74.8500 71.3841   3
 -10   9   0 122.511 78.5441   4
  10  -9   0-6.71950 57.3959   2
 -10 -10   0 109.761 94.7474   1
 -10  10   0 92.0975 70.0741   4
  10 -10   0-1.61969 54.5090   2
  10  10   0 98.5878 84.6531   3
  10  11   0 132.997 77.0076   3
 -10 -11   0 190.081 96.7128   1
 -10 -12   0 955.205 146.592   1
 -10 -19   0 530.012 233.662   2
 -10 -20   0 349.672 204.526   2
  10  20   0 424.150 236.191   4
  10  21   0 276.543 216.529   4
 -10 -21   0 82.0506 173.076   2
 -10 -22   0 231.861 197.755   2
  10  22   0 90.5369 195.887   4
 -10 -23   0 324.689 226.566   2
  10  23   0 301.966 192.202   4
 -10 -24   0 222.814 191.028   2
  10  24   0 35.6093 191.717   4
  10  25   0 339.854 180.349   4
 -10 -25   0 541.882 223.739   2
 -11   0   0 45.6911 100.138   1
  11   0   0 33.1672 95.9972   3
 -11   1   0 26.3068 95.4197   1
  11  -1   0 59.4863 126.815   3
 -11  -1   0 119.389 117.516   1
  11   1   0-84.1175 104.879   3
 -11  -2   0 40.9178 97.6165   1
 -11   2   0 262.776 151.336   1
  11   2   0-6.73039 89.0439   3
  11  -2   0 293.374 150.203   3
  11  -3   0 41.7279 107.667   3
 -11  -3   0 87.4059 100.990   1
  11   3   0 67.8619 94.7700   3
 -11   3   0 17.8379 133.477   1
 -11   4   0 195.781 152.145   1
  11  -4   0 297.380 173.268   3
 -11  -4   0 91.6446 92.7887   1
  11   4   0-118.201 102.972   3
  11   5   0 113.057 94.6485   3
 -11  -5   0 77.2396 109.596   1
 -11  -6   0 20.2312 86.0703   1
  11   6   0 49.1051 88.6981   3
 -11  -7   0 111.436 102.061   1
  11   7   0 82.0195 78.4672   3
  11   8   0-4.03993 78.1912   3
 -11  -8   0-61.8104 73.0805   1
 -11  -9   0 74.1173 81.8424   1
  11   9   0 45.8882 87.0905   3
  11  10   0 21.1521 93.4072   3
 -11 -10   0 251.557 102.014   1
  11  11   0 161.877 85.5502   3
 -11 -11   0-31.2233 64.2826   1
 -11 -19   0 305.556 218.002   2
 -11 -20   0 201.625 209.482   2
  11  20   0 64.4276 186.115   4
 -11 -21   0 96.5835 207.180   2
  11  21   0 125.342 200.477   4
  11  22   0 210.122 227.682   4
 -11 -22   0 134.604 178.452   2
 -11 -23   0 373.058 248.523   2
  11  23   0 745.690 268.267   4
  11  24   0 244.850 193.188   4
 -11 -24   0 264.460 197.510   2
  12   0   0 82202.3 1750.47   3
 -12   0   0 81762.0 1736.41   1
 -12   1   0 3756.31 318.732   1
  12  -1   0 4094.69 324.947   3
 -12  -1   0 3517.10 302.972   1
  12   1   0 3945.01 318.581   3
 -12   2   0 592.734 164.557   1
  12   2   0 474.052 139.929   3
  12  -2   0 727.223 191.888   3
 -12  -2   0 377.350 120.628   1
 -12  -3   0 909.828 155.617   1
 -12   3   0 1178.51 226.630   1
  12  -3   0 930.071 191.172   3
  12   3   0 1214.30 185.784   3
  12  -4   0 201.059 164.477   3
 -12   4   0 10.5352 120.362   1
 -12  -4   0 309.395 132.814   1
  12   4   0 181.024 113.180   3
 -12  -5   0 1852.32 212.798   1
  12  -5   0 1526.10 243.223   3
 -12   5   0 1277.55 221.193   1
  12   5   0 1883.70 216.495   3
  12  -6   0 8811.82 523.889   3
 -12  -6   0 7914.98 429.439   1
 -12   6   0 8203.36 498.730   1
  12   6   0 8510.52 442.270   3
 -12  -7   0 6378.72 380.623   1
  12   7   0 6320.06 376.578   3
 -12  -8   0 11256.5 513.528   1
  12   8   0 11010.1 501.936   3
  12   9   0 484.549 124.073   3
 -12  -9   0 421.656 116.623   1
  12  10   0 524.052 133.299   3
 -12 -10   0 574.975 131.888   1
 -12 -19   0-11.9374 159.040   2
 -12 -20   0 82.9449 166.818   2
  12  20   0 330.194 211.925   4
  12  21   0 439.150 227.540   4
 -12 -21   0 412.240 211.922   2
  12  22   0 1260.22 304.334   4
 -12 -22   0 733.883 230.158   2
 -12 -23   0 2317.28 402.719   2
  12  23   0 2267.46 396.663   4
  12 -25   0 419.744 207.133   3
  13   0   0-126.751 115.189   3
 -13   0   0 38.7535 116.974   1
  13   1   0-3.73400 105.557   3
  13  -1   0-137.714 104.027   3
 -13  -1   0 81.7410 131.535   1
 -13   1   0 205.749 124.980   1
  13  -2   0 0.96212 118.656   3
 -13   2   0 83.3999 123.046   1
 -13  -2   0-65.1777 116.504   1
  13   2   0 115.584 120.477   3
 -13  -3   0 14.2975 99.7398   1
  13   3   0-59.9888 112.983   3
  13  -3   0 228.088 145.233   3
 -13   3   0-57.5223 109.653   1
 -13   4   0 219.131 132.685   1
 -13  -4   0 253.033 119.744   1
  13   4   0 192.041 124.336   3
  13  -4   0-2.61938 130.364   3
 -13  -5   0 23.0203 98.2723   1
  13   5   0 136.852 108.820   3
 -13   5   0 84.0467 143.055   1
  13  -5   0 244.032 167.498   3
 -13  -6   0 127.186 106.448   1
 -13   6   0 73.8118 115.751   1
  13  -6   0 99.4882 143.337   3
  13   6   0 168.038 105.316   3
  13   7   0 87.8748 92.9307   3
 -13   7   0 131.976 145.829   1
  13  -7   0 183.067 167.060   3
 -13  -7   0 139.336 113.790   1
 -13   8   0 154.876 156.011   1
  13  -8   0-20.4788 134.839   3
 -13  -8   0 164.241 122.672   1
  13   8   0 167.135 109.361   3
 -13  -9   0 70.4514 82.2148   1
  13   9   0 179.936 107.706   3
 -13 -10   0 310.885 138.482   1
 -13 -19   0 140.454 181.033   2
 -13 -20   0 136.001 160.860   2
  13  20   0 3.16346 148.606   4
 -13 -21   0 124.874 140.332   2
  13  21   0 95.3822 185.887   4
  13  22   0 568.899 266.049   4
 -13 -22   0-68.6155 138.345   2
  13 -23   0 222.520 196.069   3
 -14   0   0 797.063 165.789   1
  14   0   0 1067.85 198.022   3
 -14   1   0 69.1355 117.245   1
  14   1   0 285.581 146.754   3
 -14  -1   0 154.389 131.458   1
  14  -1   0 111.242 128.956   3
  14  -2   0 1491.35 243.021   3
  14   2   0 1752.48 244.913   3
 -14  -2   0 1394.84 219.691   1
 -14   2   0 2153.25 271.315   1
  14   3   0 355.078 115.780   3
 -14   3   0 663.953 197.241   1
 -14  -3   0 380.616 143.155   1
  14  -3   0 453.154 167.493   3
  14   4   0 554.453 153.865   3
 -14  -4   0 379.339 139.859   1
 -14   4   0 234.607 154.911   1
  14  -4   0 395.340 184.621   3
  14  -5   0 881.751 220.621   3
 -14   5   0 847.805 203.085   1
 -14  -5   0 1182.77 200.027   1
  14   5   0 936.937 190.357   3
  14  -6   0 256.721 180.514   3
 -14  -6   0-210.807 106.813   1
 -14   6   0-24.6140 123.287   1
  14   6   0 231.221 123.625   3
 -14  -7   0 404.286 138.238   1
  14   7   0 316.736 138.692   3
 -14   7   0 180.561 140.219   1
  14  -7   0 659.765 223.443   3
 -14  -8   0 275.155 118.043   1
  14   8   0 96.6711 103.137   3
  14  -8   0 56.7929 164.612   3
 -14   8   0 45.9084 160.773   1
 -14   9   0 809.934 206.345   1
 -14  -9   0 812.644 172.961   1
  14   9   0 482.294 135.932   3
  14  -9   0 379.088 188.906   3
 -14  10   0 95.1624 141.937   1
  14 -10   0 572.252 229.921   3
 -14  11   0 473.304 196.947   1
  14 -11   0 831.599 254.901   3
 -14  12   0 755.364 238.406   1
 -14 -19   0 158.886 148.308   2
  14 -19   0-254.923 176.969   3
  14 -20   0 183.234 172.932   3
  14  20   0-293.679 210.225   4
 -14 -20   0-92.2781 161.727   2
 -14  20   0-44.7555 156.117   1
 -14  21   0 12.1633 144.949   1
  14 -21   0 488.231 221.825   3
 -14 -21   0 441.406 247.183   2
  14  21   0 230.313 229.576   4
 -14  22   0 265.171 205.357   1
  14 -22   0 108.944 151.093   3
 -15   0   0-75.3063 138.202   1
  15   0   0 84.7116 130.115   3
 -15   1   0 20.5884 131.282   1
 -15  -1   0 27.9263 118.775   1
  15  -1   0 90.3194 118.512   3
  15   1   0 212.071 154.110   3
  15  -2   0-77.6733 135.087   3
 -15  -2   0-350.972 151.936   1
  15   2   0-55.0766 115.983   3
 -15   2   0 42.8000 132.779   1
 -15  -3   0 159.373 124.743   1
 -15   3   0 24.0972 122.025   1
  15   3   0-111.354 125.601   3
  15  -3   0-94.0179 142.584   3
  15  -4   0 216.155 141.690   3
 -15  -4   0 39.6772 115.817   1
 -15   4   0-146.593 144.079   1
  15   4   0 206.114 114.705   3
  15   5   0 162.906 123.257   3
 -15   5   0 34.8724 138.679   1
 -15  -5   0 135.050 114.491   1
  15  -5   0-59.5629 137.240   3
 -15   6   0-112.805 135.015   1
 -15  -6   0 163.189 99.2256   1
  15   6   0 72.9357 136.843   3
  15  -6   0-40.0482 142.810   3
  15   7   0 49.3275 102.576   3
 -15  -7   0 350.919 142.586   1
  15  -7   0 52.6093 167.276   3
 -15   7   0 462.071 198.916   1
 -15  -8   0 78.1053 102.398   1
  15   8   0 186.871 134.666   3
 -15   8   0 38.1742 127.588   1
  15  -8   0 389.680 201.156   3
 -15   9   0 261.168 207.305   1
  15  -9   0 40.3396 143.390   3
  15 -10   0 90.4253 180.691   3
 -15  10   0 38.6227 177.715   1
 -15  11   0 210.481 175.516   1
  15 -11   0 276.259 201.173   3
 -15  12   0 4.41341 167.928   1
  15 -12   0 54.2455 157.445   3
  15 -13   0 271.729 184.632   3
 -15  13   0 357.140 169.678   1
  15 -14   0 287.034 195.512   3
 -15  14   0 598.053 245.695   1
  15 -15   0 454.425 209.585   3
 -15  15   0 153.715 185.250   1
  15 -16   0 76.1871 146.300   3
 -15  16   0 216.303 205.859   1
  15 -17   0 279.431 205.265   3
 -15  17   0-228.986 188.831   1
  15 -18   0 194.450 186.991   3
 -15  18   0 203.614 179.839   1
 -15 -18   0-209.397 166.538   2
 -15  19   0 327.143 230.350   1
  15 -19   0-65.5426 154.387   3
 -15 -19   0 53.3201 158.196   2
  15  20   0 107.508 187.797   4
 -15  20   0 278.558 201.957   1
  15 -20   0-122.110 168.086   3
 -15 -20   0-97.3787 155.475   2
  15 -21   0 15.5410 143.449   3
 -16   0   0 27445.3 1019.46   1
  16   0   0 25186.0 991.336   3
  16   1   0 4705.88 414.900   3
 -16   1   0 5379.30 446.245   1
 -16  -1   0 5562.08 443.660   1
  16  -1   0 5456.90 454.849   3
 -16   2   0 1571.48 268.513   1
  16  -2   0 1587.78 280.408   3
 -16  -2   0 2277.09 295.470   1
  16   2   0 1506.07 250.264   3
 -16   3   0 196.619 152.888   1
 -16  -3   0 190.351 122.675   1
  16   3   0 157.139 124.206   3
  16  -3   0-77.0054 166.304   3
 -16   4   0 266.889 167.051   1
  16   4   0 943.713 211.985   3
 -16  -4   0 706.487 168.598   1
  16  -4   0 344.105 147.667   3
 -16   5   0 1184.30 259.142   1
  16  -5   0 1168.50 269.537   3
 -16  -5   0 1120.96 203.685   1
  16   5   0 1264.54 224.438   3
  16   6   0 7316.81 493.041   3
 -16   6   0 7125.65 539.257   1
  16  -6   0 6739.23 542.686   3
 -16  -6   0 7531.54 497.472   1
 -16  -7   0 7010.33 476.779   1
  16   7   0 7454.45 487.997   3
 -16   7   0 6064.87 509.484   1
  16  -7   0 7211.62 569.057   3
 -16   8   0 6154.64 515.598   1
  16  -8   0 6498.76 550.130   3
 -16   9   0 849.756 219.614   1
  16  -9   0 492.755 188.670   3
 -16  10   0-72.5633 155.407   1
  16 -10   0 286.478 198.241   3
 -16  11   0 104.923 160.312   1
  16 -11   0 341.795 202.472   3
 -16  12   0 743.577 251.838   1
  16 -12   0 779.757 237.922   3
 -16  13   0 1145.96 270.704   1
  16 -13   0 905.305 263.399   3
  16 -14   0 1910.27 341.780   3
 -16  14   0 1664.83 311.438   1
  16 -15   0 2278.09 374.047   3
 -16  15   0 3139.74 418.695   1
  16 -16   0 472.881 218.480   3
 -16  16   0 595.610 237.764   1
 -16  17   0 605.408 228.766   1
  16 -17   0 538.944 227.096   3
  16 -18   0 1379.51 326.530   3
 -16 -18   0 585.026 234.007   2
 -16  18   0 894.071 260.419   1
  16  19   0 485.850 224.567   4
 -16 -19   0-8.99416 152.478   2
  16 -19   0 495.215 229.726   3
 -16  19   0 452.013 232.253   1
  17   0   0-88.1590 135.207   3
 -17   0   0-121.142 130.474   1
  17  -1   0-464.677 181.715   3
 -17  -1   0 188.823 129.497   1
  17   1   0 277.425 160.329   3
 -17   1   0-278.794 190.709   1
 -17   2   0-122.187 142.409   1
  17  -2   0-211.833 152.361   3
  17   2   0-75.4641 109.888   3
  17  -3   0-250.656 181.115   3
 -17  -3   0-132.313 153.720   1
 -17   3   0-48.9028 148.861   1
  17   3   0 115.917 147.984   3
 -17   4   0 369.620 168.626   1
  17  -4   0-86.9940 147.181   3
  17   4   0-64.4297 133.455   3
 -17  -4   0 148.240 133.844   1
  17   5   0 391.315 173.018   3
  17  -5   0-37.2309 151.815   3
 -17  -5   0-32.7209 113.745   1
 -17   5   0-118.797 150.412   1
  17  -6   0 21.1899 154.255   3
 -17   6   0 218.097 180.179   1
  17   6   0-157.183 129.362   3
 -17  -6   0-98.3452 122.649   1
 -17  -7   0 12.1662 119.661   1
 -17   7   0-24.2687 153.681   1
  17  -7   0 261.279 202.371   3
  17  -8   0 308.997 174.965   3
 -17   8   0 337.115 196.307   1
 -17   9   0-29.5125 147.805   1
  17  -9   0 263.231 167.298   3
  17 -10   0 95.4150 174.083   3
 -17  10   0 333.898 230.110   1
 -17  11   0 64.0171 141.688   1
  17 -11   0-37.0143 178.967   3
  17 -12   0 191.804 188.432   3
 -17  12   0 235.281 208.746   1
  17 -13   0 127.136 219.251   3
 -17  13   0 2.48296 154.113   1
  17 -14   0 178.590 198.754   3
 -17  14   0 302.903 226.737   1
  17 -15   0 282.279 228.257   3
 -17  15   0 99.7432 173.399   1
 -17  16   0-60.7317 166.156   1
  17 -16   0-14.4617 191.704   3
 -17  17   0 230.766 196.924   1
  17 -17   0 281.938 213.672   3
 -17 -17   0 267.420 161.739   2
 -17 -18   0 549.457 222.035   2
  18   0   0-167.628 150.847   3
 -18   0   0-132.102 144.033   1
 -18   1   0-120.920 134.231   1
  18  -1   0 148.986 150.800   3
  18   1   0 118.059 150.876   3
 -18  -1   0-160.762 136.880   1
  18  -2   0-99.1563 170.706   3
 -18   2   0 71.0699 160.773   1
 -18  -2   0-87.5364 146.698   1
  18   2   0 286.836 151.954   3
 -18   3   0 141.964 138.037   1
  18  -3   0-149.822 156.320   3
 -18  -3   0 136.259 140.217   1
  18   3   0 408.473 191.847   3
 -18  -4   0 54.4527 118.534   1
  18  -4   0 65.0718 141.744   3
  18   4   0-95.8162 124.017   3
 -18   4   0 134.816 165.747   1
  18  -5   0 18.3562 174.414   3
  18   5   0 199.686 135.527   3
 -18   5   0 22.2790 149.271   1
 -18  -5   0 169.488 148.939   1
 -18   6   0 423.755 198.415   1
 -18  -6   0 734.832 201.550   1
  18  -6   0-21.0912 166.085   3
 -18   7   0 290.893 190.920   1
  18  -7   0 149.581 153.333   3
 -18   8   0 629.472 225.129   1
  18  -8   0 858.142 242.875   3
 -18   9   0 433.353 189.567   1
  18  -9   0 649.662 215.408   3
  18 -10   0 343.465 203.444   3
 -18  10   0 298.214 205.241   1
  18 -11   0-312.788 180.993   3
 -18  11   0 308.206 187.550   1
  18 -12   0 582.678 243.127   3
 -18  12   0-176.914 191.742   1
 -18  13   0 414.535 247.261   1
  18 -13   0 310.407 232.541   3
  18 -14   0-154.756 173.901   3
 -18  14   0-85.7155 185.593   1
  18 -15   0 727.789 261.852   3
 -18  15   0 358.262 213.253   1
 -18 -16   0 681.610 228.115   2
 -18 -17   0-352.461 185.333   2
  19   0   0 104.445 133.767   3
 -19   0   0-73.7695 128.260   1
 -19  -1   0 280.484 161.633   1
  19  -1   0-346.621 179.309   3
 -19   1   0 193.447 161.575   1
  19   1   0 20.8439 121.832   3
  19   2   0 184.270 165.493   3
 -19   2   0-140.197 135.437   1
  19  -2   0-84.9752 171.728   3
 -19  -2   0 138.684 137.711   1
  19   3   0-191.056 143.175   3
 -19   3   0 217.278 139.904   1
  19  -3   0-137.366 194.901   3
 -19  -3   0 53.8414 133.640   1
  19  -4   0-174.576 185.939   3
  19   4   0 17.8107 106.122   3
 -19   4   0-42.4721 149.556   1
 -19  -4   0 299.478 154.698   1
 -19   5   0 201.111 225.309   1
  19  -5   0 135.255 141.131   3
 -19  -5   0-7.45741 127.592   1
 -19   6   0-7.75362 156.652   1
  19  -6   0-168.649 182.557   3
 -19   7   0-69.5486 167.962   1
  19  -7   0 191.180 185.534   3
 -19   8   0 110.083 155.916   1
  19  -8   0-16.6590 145.906   3
  19  -9   0 50.4014 154.239   3
 -19   9   0 0.77440 166.145   1
  19 -10   0-212.784 173.683   3
 -19  10   0 138.212 193.886   1
 -19  11   0 96.8611 172.354   1
  19 -11   0 121.298 195.795   3
 -19  12   0 236.953 221.860   1
  19 -12   0 977.718 302.735   3
 -20   0   0 1725.18 315.863   1
  20   0   0 1455.31 303.064   3
 -20   1   0 2752.82 385.445   1
 -20  -1   0 2991.67 386.011   1
  20  -1   0 2283.49 353.828   3
  20   1   0 1901.81 314.153   3
  20  -2   0 952.209 254.141   3
 -20   2   0 1157.49 277.007   1
  20   2   0 1002.01 237.920   3
 -20  -2   0 1119.56 262.447   1
 -20   3   0-187.943 174.857   1
  20   3   0 205.061 152.550   3
 -20  -3   0 36.3775 125.852   1
  20  -3   0-16.2162 156.860   3
  20  -4   0-94.3645 175.630   3
 -20   4   0-457.967 224.336   1
 -20  -4   0-101.132 168.537   1
  20  -5   0 974.600 269.131   3
 -20   5   0 1426.40 297.763   1
  20  -6   0 1258.24 287.835   3
 -20   6   0 1591.09 323.841   1
 -20   7   0 252.468 166.705   1
  20  -7   0 632.149 231.053   3
  20  -8   0 1591.13 341.492   3
 -20   8   0 1756.19 337.223   1
 -20   9   0 1473.94 323.184   1
  20  -9   0 2202.73 393.961   3
  20 -10   0 452.419 209.526   3
 -21   0   0-114.908 149.686   1
  21   0   0 188.923 174.580   3
 -21  -1   0 192.571 160.491   1
 -21   1   0 98.0413 169.255   1
  21  -1   0-55.4954 137.705   3
  21   1   0 21.3829 128.374   3
 -21   2   0 91.7504 176.047   1
  21   2   0-264.045 175.079   3
  21  -2   0-17.0404 141.101   3
 -21  -2   0-149.104 151.087   1
 -21   3   0-18.3238 158.311   1
 -21  -3   0-40.8918 147.280   1
  21  -3   0-16.2557 133.064   3
  21  -4   0-139.041 186.991   3
 -21   4   0-378.050 221.983   1
 -21   5   0 178.234 153.296   1
  21  -5   0 92.7903 171.848   3
 -21   6   0-133.072 167.154   1
  21  -6   0-311.494 197.083   3
  22   0   0 540.158 210.192   3
  22   1   0-232.116 163.700   3
 -22  -1   0 83.1898 150.356   1
   0   2   1 25.1955 23.6275   1
   0   2   1-13.0781 40.5541   4
   0  -2   1 59.9167 46.1877   2
   0   2   1 59.4916 47.8475   3
   0  -2   1 7.85805 41.6054   1
   0  -2   1 0.40543 22.6128   3
   0   3   1 21.3647 22.7659   1
   0   3   1 124.303 52.3603   4
   0  -3   1 6.69344 53.5302   2
   0  -3   1-34.8608 59.6973   1
   0   3   1 82.4497 47.9665   3
   0  -3   1-0.34046 26.4108   3
   0  -4   1 46.1066 31.9582   3
   0  -4   1 88.5524 65.4135   1
   0   4   1-103.735 58.4941   4
   0  -4   1 70.0207 61.1131   2
   0   4   1 52.8087 30.9932   1
   0   4   1 125.363 66.1235   3
   0   5   1 124.962 70.2028   3
   0  -5   1 80.6281 68.9737   1
   0  -5   1 64.2653 61.3518   2
   0   5   1-29.7596 55.9378   4
   0   6   1 8.41742 70.2600   4
   0  -6   1 123.800 68.0100   2
   0   7   1 3.25673 79.2899   4
   0  -7   1 9.32272 64.7279   2
   0   8   1-127.091 86.6091   4
   0  -8   1-167.080 89.4989   2
   0   9   1-57.5201 81.5872   4
   0  -9   1 111.282 81.1707   2
   0  10   1 99.4281 81.0079   4
   0 -10   1 68.3266 79.3941   2
   0 -11   1-8.66401 76.7159   2
   0  11   1 5.17602 87.4125   4
   0 -12   1 186.262 112.754   2
   0  12   1 179.854 114.381   4
   0  13   1-0.70864 112.488   4
   0 -13   1 81.4451 98.1844   2
   0 -14   1-158.880 114.401   2
   0 -14  -1 65.5294 101.209   2
   0  14   1 41.5214 118.872   4
   0  14  -1 290.432 129.968   4
   0  15   1-30.2970 117.643   4
   0 -15   1-172.028 119.481   2
   0  15  -1 93.3531 108.156   4
   0 -15  -1 121.026 129.251   2
   0  16  -1 301.174 137.311   4
   0 -16   1 18.1315 121.280   2
   0  16   1-112.748 119.825   4
   0 -16  -1 165.483 115.678   2
   0 -17   1 32.6492 105.549   2
   0  17  -1 3.43235 110.830   4
   0  17   1-143.584 117.004   4
   0 -17  -1 61.6513 103.940   2
   0 -18  -1 22.0134 118.038   2
   0  18   1 49.2391 110.472   4
   0  18  -1 70.7013 117.011   4
   0 -18   1 190.981 152.734   2
   0 -19   1-213.760 131.820   2
   0  19   1-61.5801 129.655   4
   0 -19  -1-17.6658 118.847   2
   0  20   1-246.247 168.316   4
   0 -20  -1-61.2972 115.668   2
   0  20  -1 139.958 126.396   4
   0 -20   1-0.68248 127.601   2
   0  21   1-61.2481 135.111   4
   0 -21  -1 60.0531 142.988   2
   0 -21   1 41.4034 154.131   2
   0  21  -1 166.499 139.826   4
   0 -22  -1 95.4304 115.589   2
   0  22   1-115.566 132.324   4
   0  22  -1 89.2674 145.614   4
   0 -22   1 131.654 134.109   2
   0 -23   1-57.4513 142.616   2
   0 -23  -1 20.9171 110.662   2
   0  23  -1 33.6525 138.410   4
   0  23   1-160.416 146.529   4
   0 -24  -1-62.5511 155.884   2
   0  24   1 31.4021 137.525   4
   0  24  -1 87.8199 138.031   4
   0 -24   1 114.893 147.020   2
   0  25   1-333.475 198.426   4
   0  25  -1-108.378 125.931   4
   0 -25   1 271.716 176.510   2
   0 -25  -1-110.569 162.449   2
   0  26  -1-25.2469 122.231   4
   0 -26  -1 8.44295 138.263   2
   0 -26   1-27.2602 146.075   2
   0  26   1 313.717 197.748   4
   0 -27   1 85.7448 161.029   2
   0  27  -1-81.5090 147.965   4
   0 -27  -1-168.524 150.704   2
   0  27   1-97.0854 134.803   4
   0 -28   1-50.7844 166.959   2
   0  28   1 194.025 168.398   4
   0  28  -1 0.24986 140.005   4
   0 -28  -1 423.695 199.775   2
   0 -29  -1-232.933 162.157   2
   1   0   1 91.2076 28.1203   4
  -1   0   1 45.0695 24.8019   2
   1   1   1 8770.37 184.278   1
  -1   1   1 7939.09 175.030   2
  -1   1   1 9118.92 215.165   1
  -1  -1   1 9320.91 236.114   4
   1  -1   1 7805.59 170.764   4
  -1  -1   1 9151.29 208.791   2
   1  -1   1 8958.80 219.414   3
   1   1   1 9519.88 211.090   4
  -1  -1   1 8499.28 187.066   3
   1  -2   1 10682.2 245.274   3
  -1  -2   1 10325.5 260.346   2
  -1   2   1 10341.4 276.099   4
   1  -2   1 10121.1 273.265   2
  -1  -2   1 10651.1 278.203   1
  -1   2   1 10186.4 238.859   1
   1   2   1 10793.7 262.448   4
   1   2   1 10340.9 278.486   3
  -1   3   1 4957.24 154.728   1
   1  -3   1 4721.61 188.560   2
   1  -3   1 5225.55 160.868   3
   1   3   1 4767.36 191.960   3
  -1  -3   1 5081.65 195.729   1
   1   3   1 4769.69 184.601   4
  -1  -3   1 5099.75 188.126   2
  -1   3   1 4891.52 191.143   4
  -1  -4   1 3297.06 167.733   1
   1  -4   1 3228.18 162.863   2
  -1   4   1 3619.15 174.340   4
   1   4   1 3310.91 166.810   4
  -1  -4   1 3341.39 164.777   2
   1   4   1 3430.29 167.743   3
   1  -4   1 3342.04 135.479   3
   1   5   1 13597.5 379.876   3
  -1   5   1 13904.2 382.069   4
  -1  -5   1 12765.9 383.925   2
  -1  -5   1 13214.2 378.137   1
   1  -5   1 14276.0 383.678   2
   1   5   1 13681.6 384.625   4
  -1  -6   1 2723.81 179.566   2
  -1   6   1 2588.90 176.517   4
   1  -6   1 2519.09 171.289   2
   1   6   1 3038.85 177.376   3
  -1  -6   1 2964.69 176.835   1
   1   6   1 2976.48 191.880   4
  -1   7   1 1383.19 140.178   4
  -1  -7   1 1440.25 133.555   1
   1   7   1 1614.55 152.411   4
  -1  -7   1 1393.47 145.773   2
   1   7   1 1632.30 140.649   3
   1  -7   1 1467.00 146.078   2
   1   8   1 158.439 83.2377   4
  -1   8   1-23.3534 77.7086   4
   1  -8   1 184.426 89.6203   2
  -1  -8   1 201.271 76.0500   1
  -1  -8   1 209.892 92.6395   2
   1   9   1 1213.42 156.677   4
  -1   9   1 965.379 129.913   4
  -1  -9   1 917.287 143.966   2
   1  -9   1 1048.26 136.922   2
  -1  10   1-46.8775 78.4261   4
   1  10   1 221.521 99.4891   4
   1 -10   1 21.5120 79.4317   2
  -1 -10   1 41.1839 81.5332   2
   1 -11  -1 4006.88 250.209   2
  -1 -11   1 3349.67 264.259   2
  -1  11   1 4038.56 274.233   4
   1 -11   1 4087.30 266.356   2
   1  11   1 4015.57 287.659   4
  -1  12  -1 7381.31 358.482   4
   1 -12  -1 6504.33 336.957   2
  -1  12   1 6979.98 364.674   4
  -1 -12   1 6410.85 369.524   2
   1  12   1 6859.57 382.281   4
   1 -12   1 6949.00 364.554   2
   1 -13  -1 3976.93 273.609   2
  -1  13  -1 4088.47 285.405   4
   1 -13   1 4046.56 291.827   2
  -1 -13   1 3864.90 304.874   2
   1  13   1 4339.99 320.352   4
  -1  13   1 4086.94 294.870   4
  -1  14  -1 966.808 157.238   4
   1 -14   1 824.707 159.967   2
  -1 -14   1 848.950 182.704   2
  -1  14   1 617.547 132.447   4
   1  14   1 765.442 193.127   4
   1 -14  -1 843.667 159.230   2
   1 -15   1 29.4661 121.367   2
  -1 -15  -1 372.393 148.303   2
  -1  15   1 362.628 125.249   4
   1 -15  -1 384.494 135.291   2
  -1  15  -1 321.842 121.478   4
  -1 -15   1 184.190 127.362   2
   1  15   1 493.526 150.642   4
   1 -16   1 1155.31 191.488   2
   1  16   1 989.393 181.118   4
   1 -16  -1 1108.90 190.119   2
   1  16  -1 1265.87 218.775   4
  -1 -16  -1 1240.93 198.255   2
  -1  16   1 940.539 181.587   4
  -1  16  -1 1240.45 197.206   4
  -1 -16   1 1296.99 215.447   2
  -1 -17   1 24.1707 127.213   2
   1 -17  -1 148.284 122.265   2
   1 -17   1 120.515 129.183   2
  -1  17   1-71.9677 129.971   4
  -1 -17  -1 57.8432 121.539   2
   1  17  -1-26.1408 105.866   4
  -1  17  -1 219.406 126.114   4
   1  17   1-12.9694 124.374   4
  -1  18  -1 475.471 141.929   4
   1  18   1-150.515 136.934   4
   1 -18   1 204.460 152.730   2
  -1  18   1 292.303 151.245   4
  -1 -18   1 261.815 134.403   2
  -1 -18  -1 249.171 143.924   2
   1 -18  -1 375.367 137.519   2
   1  18  -1 435.771 148.129   4
   1 -19  -1 2563.83 295.919   2
  -1 -19   1 2367.16 299.924   2
   1  19   1 2517.36 300.769   4
  -1  19  -1 2224.41 272.139   4
  -1  19   1 2246.24 283.335   4
   1  19  -1 2367.82 296.016   4
   1 -19   1 2185.78 293.891   2
  -1 -19  -1 2485.30 292.789   2
   1 -20   1 587.140 168.050   2
  -1 -20   1 666.452 191.845   2
   1  20   1 569.323 170.516   4
  -1  20  -1 750.283 174.678   4
  -1  20   1 751.542 200.648   4
   1 -20  -1 682.592 178.461   2
   1  20  -1 661.998 190.864   4
  -1 -20  -1 752.232 199.399   2
   1 -21  -1 203.733 127.345   2
  -1 -21   1 472.687 180.352   2
  -1  21  -1 142.932 120.631   4
  -1 -21  -1-51.6980 115.599   2
  -1  21   1 26.9695 114.596   4
   1 -21   1 428.583 166.765   2
   1  21  -1 200.322 149.256   4
   1  21   1 180.949 147.929   4
  -1  22  -1-132.945 135.612   4
  -1  22   1-93.4886 116.074   4
   1  22   1-107.782 150.469   4
  -1 -22  -1 15.2314 135.010   2
   1  22  -1 100.354 133.456   4
   1 -22  -1 156.253 121.568   2
  -1 -22   1 112.019 151.187   2
   1 -22   1 217.843 145.201   2
   1 -23  -1-153.461 151.922   2
   1  23   1-176.468 172.675   4
  -1 -23  -1 64.6774 124.020   2
   1 -23   1 347.441 185.057   2
  -1 -23   1-24.3431 136.945   2
  -1  23   1 323.787 184.763   4
  -1  23  -1-62.3993 117.912   4
   1  23  -1 52.2206 129.366   4
  -1  24   1 259.137 166.210   4
   1  24   1 146.171 147.875   4
   1 -24   1 654.298 215.329   2
  -1 -24   1 264.840 171.178   2
   1 -24  -1 230.815 169.706   2
  -1 -24  -1 18.8780 144.974   2
  -1  24  -1 87.4144 127.535   4
   1  24  -1 157.663 130.331   4
  -1 -25   1 123.162 187.555   2
   1 -25  -1 259.174 153.809   2
   1 -25   1 132.747 147.094   2
   1  25   1 175.462 156.948   4
  -1 -25  -1 140.322 136.839   2
  -1  25   1 189.214 146.576   4
   1  25  -1 98.6647 137.648   4
  -1  25  -1-130.453 144.164   4
  -1 -26  -1-213.719 182.168   2
  -1  26   1-47.5679 143.217   4
   1 -26   1-236.201 188.340   2
  -1  26  -1-314.015 160.816   4
   1  26   1-403.712 215.135   4
   1  26  -1-212.702 171.577   4
   1 -26  -1 326.092 177.250   2
  -1 -26   1-32.6902 133.963   2
   1 -27   1 956.101 256.651   2
  -1  27  -1 863.587 238.297   4
  -1  27   1 659.788 224.099   4
   1  27  -1 611.129 209.094   4
   1 -27  -1 1291.51 276.479   2
   1  27   1 637.612 213.880   4
  -1 -27   1 688.189 244.503   2
  -1 -27  -1 166.291 163.136   2
  -1 -28   1 462.211 219.803   2
   1 -28   1-292.585 188.334   2
   1  28  -1 326.750 189.114   4
   1  28   1-118.854 181.449   4
  -1  28   1 187.938 174.226   4
  -1 -28  -1 62.3880 143.743   2
   1  29  -1-70.3574 156.375   4
  -1 -29  -1 266.719 181.547   2
  -1  29   1-52.2636 145.713   4
   2   0   1 59.0363 27.2963   4
  -2   0   1-48.0730 55.8116   4
   2   0   1 36.6458 47.8458   3
   2   0   1 1.24620 38.4847   2
  -2   0   1 55.9872 26.9824   2
  -2   0   1 8.89943 45.9079   1
  -2  -1   1 9615.40 221.936   2
   2  -1   1 9724.90 272.808   2
  -2   1   1 9182.34 253.235   1
   2   1   1 9935.60 225.967   4
   2  -1   1 9399.30 259.491   3
  -2   1   1 9343.42 268.544   4
   2   1   1 9197.88 265.034   3
  -2  -1   1 9126.24 263.059   1
   2   2   1 35317.8 668.030   3
  -2  -2   1 36045.2 667.707   1
  -2  -2   1 35333.4 624.335   2
   2   2   1 36272.8 627.361   4
  -2   2   1 35275.1 635.951   1
  -2   2   1 35382.2 667.631   4
   2  -2   1 36380.7 644.956   3
   2  -2   1 35165.4 668.276   2
  -2  -3   1 22673.2 478.778   2
  -2   3   1 22641.2 464.315   1
  -2   3   1 21977.2 493.641   4
   2  -3   1 23192.4 474.415   3
  -2  -3   1 22683.0 495.912   1
   2   3   1 23157.3 482.805   4
   2  -3   1 22987.4 500.205   2
   2   3   1 23575.0 500.419   3
   2   4   1 6954.51 259.871   4
   2  -4   1 7096.29 256.256   2
  -2   4   1 6694.87 251.340   4
   2   4   1 7159.41 251.665   3
  -2  -4   1 6966.36 257.260   2
  -2  -4   1 7177.75 260.145   1
   2   5   1 37876.6 765.268   4
  -2   5   1 38004.8 751.256   4
   2  -5   1 36941.8 750.043   2
  -2  -5   1 37343.7 754.919   2
  -2  -5   1 36644.6 749.551   1
   2   5   1 37398.9 750.420   3
   2  -6   1 7949.76 304.900   2
  -2   6   1 7849.94 305.617   4
  -2  -6   1 7876.72 298.711   1
  -2  -6   1 8175.46 310.098   2
   2   6   1 7896.66 293.745   3
   2   6   1 8464.25 323.004   4
  -2  -7   1 8435.38 339.933   2
   2   7   1 9126.63 358.724   4
  -2   7   1 8695.07 332.631   4
   2   7   1 9412.67 329.429   3
  -2  -7   1 8886.94 326.594   1
   2  -7   1 8494.54 331.721   2
   2  -8   1 4619.01 258.127   2
   2  -8  -1 4897.44 227.039   2
   2   8   1 4830.41 275.197   4
  -2  -8   1 5428.40 256.460   1
   2   8   1 5454.74 255.702   3
  -2  -8   1 5622.32 288.454   2
  -2   8  -1 4920.37 228.759   4
  -2   8   1 4968.00 261.534   4
  -2  -9   1 1616.81 175.067   2
  -2   9  -1 2068.05 162.769   4
  -2   9   1 1787.50 174.319   4
   2  -9  -1 1936.24 154.342   2
   2  -9   1 2014.39 182.171   2
   2   9   1 1986.09 191.122   4
   2   9   1 2140.05 164.940   3
  -2  -9   1 1922.75 159.198   1
   2  10   1 266.606 115.041   4
   2  10   1 172.472 74.3459   3
  -2  10  -1 244.502 88.1622   4
   2 -10  -1 230.548 78.2498   2
   2 -10   1 355.206 97.7100   2
  -2  10   1 328.745 107.186   4
  -2 -10   1 319.173 111.848   2
  -2 -10   1 240.082 81.9236   1
   2 -11  -1 16543.1 511.161   2
   2  11   1 15963.8 585.088   4
  -2  11  -1 16384.4 518.060   4
  -2 -11   1 16255.1 585.172   2
   2 -11   1 16661.9 562.264   2
  -2  11   1 16482.2 566.091   4
  -2  12  -1 21489.9 623.743   4
  -2 -12   1 20307.3 687.432   2
   2 -12   1 20491.8 664.969   2
   2  12   1 21474.0 711.138   4
   2 -12  -1 21076.9 617.657   2
  -2  12   1 20435.1 660.902   4
  -2  13   1 13343.5 545.553   4
  -2 -13   1 14086.9 582.649   2
   2  13   1 15054.8 596.727   4
   2 -13   1 13448.7 546.495   2
   2 -13  -1 13609.9 505.427   2
  -2  13  -1 14031.6 513.695   4
   2 -14  -1 5056.86 313.315   2
   2  14   1 5531.23 389.891   4
  -2 -14   1 5352.39 377.785   2
   2 -14   1 5168.01 345.416   2
  -2  14   1 5384.40 358.120   4
  -2  14  -1 6131.27 349.732   4
   2 -15   1 271.256 134.787   2
  -2  15   1 96.6555 129.418   4
  -2  15  -1 216.498 100.875   4
   2  15   1 197.481 146.743   4
  -2 -15   1-171.048 146.614   2
   2 -15  -1 136.501 94.0779   2
   2 -16  -1 2098.09 235.254   2
  -2  16  -1 2304.15 241.344   4
   2  16   1 2540.77 286.649   4
   2 -16   1 2265.72 252.817   2
  -2  16   1 2349.81 258.056   4
  -2 -16   1 2483.36 276.231   2
  -2 -17  -1 100.575 120.460   2
   2 -17   1 76.5368 119.710   2
   2 -17  -1 105.995 100.527   2
  -2  17  -1 185.158 92.1486   4
  -2 -17   1-111.372 128.946   2
  -2  17   1-45.7262 113.269   4
   2  17   1 206.608 125.110   4
  -2  18   1 1747.20 241.327   4
  -2  18  -1 2237.85 247.561   4
   2  18   1 1968.06 269.849   4
   2  18  -1 2256.99 293.264   4
  -2 -18  -1 1322.92 233.984   2
   2 -18   1 2057.32 269.780   2
   2 -18  -1 1807.00 231.684   2
  -2 -18   1 1499.67 248.947   2
  -2 -19   1 7042.82 502.464   2
  -2 -19  -1 7719.78 518.565   2
   2 -19   1 6575.79 461.392   2
  -2  19  -1 7559.52 466.131   4
   2  19   1 7543.36 518.077   4
   2 -19  -1 7672.80 472.862   2
  -2  19   1 7230.20 487.978   4
   2  19  -1 7563.55 515.106   4
  -2 -20  -1 3251.22 351.796   2
  -2 -20   1 3137.25 358.290   2
  -2  20  -1 3138.89 315.485   4
   2  20  -1 3016.51 351.379   4
   2  20   1 3608.19 367.399   4
   2 -20  -1 3474.37 326.114   2
  -2  20   1 3108.96 343.602   4
   2 -20   1 2907.54 324.963   2
  -2 -21   1 1385.85 247.605   2
  -2 -21  -1 1400.96 256.840   2
   2 -21  -1 1548.83 244.636   2
  -2  21   1 1834.62 278.648   4
   2  21  -1 1540.20 275.876   4
  -2  21  -1 1881.26 262.122   4
   2 -21   1 1984.20 292.346   2
   2  21   1 1212.88 254.413   4
   2  22   1-154.749 158.487   4
   2 -22  -1-87.2004 112.745   2
  -2 -22  -1-80.0152 134.924   2
   2  22  -1-158.968 128.721   4
   2 -22   1-58.0686 116.842   2
  -2  22   1 124.821 149.447   4
  -2  22  -1-107.459 102.373   4
  -2 -22   1-89.6680 150.338   2
   2 -23   1-18.7460 127.354   2
  -2  23  -1 111.735 117.095   4
   2  23  -1 108.391 128.229   4
  -2 -23  -1 192.227 183.920   2
   2  23   1-244.166 156.266   4
   2 -23  -1 109.440 112.861   2
  -2 -23   1-124.658 172.231   2
  -2  23   1-86.5856 119.069   4
   2  24  -1 672.192 230.467   4
  -2 -24  -1 622.884 196.013   2
   2  24   1 851.926 230.759   4
  -2 -24   1 695.813 223.015   2
   2 -24   1 378.098 188.172   2
  -2  24   1 964.318 234.404   4
  -2  24  -1 227.718 142.373   4
   2 -24  -1 880.299 213.088   2
  -2 -25   1 154.563 172.077   2
   2 -25   1 274.004 166.189   2
  -2  25  -1 111.571 141.654   4
   2  25   1 30.2783 151.063   4
   2  25  -1-220.733 195.954   4
  -2 -25  -1 326.271 184.473   2
   2 -25  -1 223.016 134.640   2
  -2  25   1-114.676 164.155   4
  -2 -26   1 860.970 255.432   2
   2 -26   1 237.156 156.051   2
  -2 -26  -1 148.560 161.324   2
  -2  26   1 251.202 178.827   4
   2  26   1 286.194 209.753   4
   2 -26  -1 505.841 191.260   2
   2  26  -1 209.464 178.969   4
  -2 -27   1 3037.61 428.848   2
   2  27  -1 2740.13 391.662   4
  -2  27   1 2536.76 380.003   4
  -2 -27  -1 2285.04 359.404   2
   2 -27   1 3249.83 426.315   2
   2  27   1 3069.56 421.370   4
   2  28   1 390.763 198.768   4
  -2 -28  -1 223.616 171.390   2
  -2  28   1 283.915 171.376   4
  -2 -28   1 640.222 252.238   2
   2  28  -1 437.413 210.197   4
   2 -28   1 338.495 168.505   2
   2 -29   1 247.088 181.534   2
  -2  29   1 292.874 168.474   4
   3   0   1-13.1327 52.9151   2
   3   0   1 33.8156 31.0730   4
  -3   0   1 25.7052 52.0473   1
  -3   0   1 17.3851 26.9823   2
   3   0   1 156.070 69.6724   3
  -3   0   1 66.5296 59.8084   4
   3  -1   1 22629.8 515.715   2
   3  -1   1 22891.7 508.841   3
  -3   1   1 23695.7 503.865   1
  -3  -1   1 23292.0 428.382   2
  -3  -1   1 24040.7 509.269   1
  -3   1   1 22945.8 509.738   4
   3   1   1 23559.1 511.806   3
  -3  -2   1 35627.7 662.510   2
   3   2   1 39182.6 732.832   3
   3  -2   1 37858.8 725.614   3
   3  -2   1 39019.5 737.098   2
  -3   2   1 38097.2 721.331   1
  -3  -2   1 39114.8 733.095   1
  -3   2   1 39424.4 734.896   4
  -3   3   1 68.9212 53.7542   1
  -3   3   1 66.3097 55.2144   4
  -3  -3   1 59.4144 69.3115   1
   3  -3   1-26.7351 49.0200   2
   3  -3   1 119.144 67.6300   3
  -3  -3   1 116.184 63.0007   2
   3   3   1 49.7090 59.9217   3
   3   4   1 1625.12 128.824   3
  -3   4   1 1573.17 131.116   4
   3  -4   1 1578.25 128.293   2
  -3  -4  -1 1782.00 69.4610   1
  -3  -4   1 1768.74 133.239   2
  -3  -4   1 1491.89 123.995   1
   3   4  -1 1656.32 66.6685   3
  -3   4  -1 1689.32 68.2752   4
   3  -4  -1 1610.97 68.4885   2
  -3   5  -1 7635.86 196.457   4
   3   5   1 7072.23 273.560   3
  -3  -5   1 7873.31 293.633   2
  -3  -5   1 7468.51 282.332   1
  -3  -5  -1 7632.40 164.139   1
   3  -5  -1 7474.97 197.183   2
   3  -5   1 7312.93 284.671   2
  -3   5   1 7577.23 288.561   4
   3  -6   1 227.008 76.6940   2
   3  -6  -1 192.608 46.4256   2
  -3  -6  -1 205.033 27.8011   1
  -3  -6   1 241.997 76.0555   1
  -3   6   1 174.605 69.5500   4
  -3  -6   1 518.323 103.485   2
  -3   6  -1 198.810 45.6342   4
   3   6   1 284.769 78.0624   3
   3   6   1 248.904 25.9894   1
  -3   7   1 846.013 113.530   4
  -3  -7   1 824.042 125.871   2
   3  -7   1 881.116 113.864   2
   3  -7  -1 929.041 88.8202   2
  -3  -7  -1 981.596 54.9205   1
   3   7   1 984.934 111.435   3
  -3   7  -1 886.140 85.0186   4
  -3  -7   1 826.579 103.610   1
   3   7   1 1085.39 135.732   4
  -3  -8   1 1792.55 150.950   1
   3  -8   1 1441.73 150.638   2
   3  -8  -1 1621.73 122.772   2
  -3   8   1 1530.28 152.285   4
  -3   8  -1 1673.99 125.628   4
   3   8   1 1641.52 148.293   3
   3   8   1 1984.62 185.456   4
  -3  -8   1 1675.62 175.592   2
   3  -9  -1 547.196 87.2484   2
  -3  -9   1 556.649 117.560   2
  -3  -9   1 579.717 98.1770   1
   3   9   1 584.216 98.7311   3
  -3   9  -1 537.068 87.6590   4
  -3   9   1 495.841 103.026   4
   3   9   1 678.304 147.351   4
   3  -9   1 419.633 97.5722   2
   3 -10   1 2092.06 189.312   2
  -3  10   1 2192.52 193.518   4
  -3 -10   1 2207.64 182.144   1
   3  10   1 2113.39 220.018   4
   3  10   1 2042.51 170.786   3
   3 -10  -1 2170.84 164.332   2
  -3 -10   1 2370.03 219.667   2
  -3  10  -1 2151.22 164.087   4
  -3 -11   1 640.826 157.445   2
   3  11   1 762.666 119.531   3
  -3  11   1 696.732 133.054   4
   3  11   1 681.009 160.654   4
  -3 -11   1 848.363 127.054   1
   3 -11  -1 528.096 94.2955   2
   3 -11   1 666.720 121.862   2
  -3  11  -1 808.613 118.195   4
   3 -12   1 9119.36 423.993   2
  -3  12   1 8936.85 416.456   4
   3  12   1 9754.61 473.124   4
  -3 -12   1 9472.55 461.314   2
   3 -12  -1 8700.79 371.177   2
  -3 -12   1 9361.83 399.864   1
  -3  12  -1 8855.84 369.993   4
  -3  13   1 3170.94 262.711   4
   3 -13   1 3327.44 262.562   2
  -3  13  -1 3506.77 243.285   4
   3  13   1 3070.91 281.724   4
   3 -13  -1 2943.17 224.327   2
  -3 -13   1 3308.67 296.651   2
  -3  14   1 182.571 115.172   4
  -3 -14   1 190.726 130.544   2
   3 -14  -1 156.432 97.8718   2
   3  14   1 192.326 161.987   4
  -3  14  -1 88.6116 78.4541   4
   3 -14   1 177.317 108.990   2
   3  15   1 455.588 167.118   4
   3 -15   1 119.065 130.622   2
  -3  15   1 245.571 115.847   4
   3 -15  -1 38.2248 84.3015   2
  -3 -15   1 232.452 156.186   2
  -3  15  -1 190.179 108.279   4
  -3  16  -1 70.4915 80.9458   4
  -3 -16   1-105.758 151.836   2
   3  16   1 12.3187 130.680   4
   3 -16  -1 212.464 101.188   2
  -3  16   1 138.792 119.031   4
   3 -16   1 172.014 99.3031   2
   3  17   1 795.937 205.004   4
   3 -17   1 685.759 158.497   2
  -3 -17   1 794.533 197.860   2
  -3  17   1 923.896 176.974   4
   3 -17  -1 639.201 143.484   2
  -3  17  -1 721.518 153.652   4
  -3  18  -1 384.182 129.007   4
   3 -18  -1 235.899 112.949   2
  -3 -18   1 395.204 182.759   2
   3  18   1 294.305 160.807   4
   3 -18   1 417.415 164.904   2
  -3 -18  -1 382.043 155.420   2
  -3  18   1 293.323 135.878   4
  -3  19  -1 2452.98 268.851   4
   3 -19  -1 2136.63 254.994   2
   3  19  -1 2416.70 307.765   4
  -3 -19   1 1864.98 290.188   2
   3  19   1 2272.31 305.882   4
   3 -19   1 2065.65 270.472   2
  -3 -19  -1 2082.08 282.878   2
  -3  19   1 2221.38 274.064   4
   3  20  -1 408.781 186.309   4
   3 -20  -1 485.913 160.443   2
  -3 -20   1 200.213 174.385   2
  -3  20  -1 474.279 155.159   4
  -3  20   1 637.031 185.570   4
   3  20   1 109.588 144.071   4
  -3 -20  -1 441.772 188.730   2
   3 -20   1 569.132 176.848   2
  -3  21  -1 522.553 165.440   4
   3  21  -1 491.570 187.924   4
   3 -21  -1 442.866 152.002   2
  -3 -21  -1 447.881 189.170   2
  -3  21   1 252.948 146.744   4
  -3 -21   1 192.033 159.929   2
   3 -21   1 432.260 166.961   2
   3  21   1 334.778 172.478   4
   3  22  -1 296.858 179.832   4
   3 -22  -1 111.308 127.313   2
  -3  22  -1 30.1335 105.246   4
   3 -22   1-5.38427 113.768   2
  -3 -22  -1 66.2942 139.379   2
   3  22   1-86.7461 155.442   4
  -3 -22   1-263.066 175.311   2
  -3  22   1 116.813 131.408   4
  -3  23   1-120.302 151.309   4
   3  23  -1 244.805 170.809   4
   3 -23  -1 308.286 171.655   2
   3  23   1-11.0927 158.552   4
  -3 -23   1 158.099 165.651   2
  -3 -23  -1 103.649 125.175   2
   3 -23   1 101.106 115.433   2
  -3  23  -1 430.716 150.495   4
   3 -24  -1 40.8415 104.547   2
  -3 -24  -1 299.719 176.360   2
  -3  24   1-100.535 130.983   4
   3  24   1-434.273 209.049   4
   3 -24   1 118.934 120.811   2
  -3 -24   1-348.714 204.542   2
   3  24  -1-131.454 163.715   4
   3  25  -1 312.869 166.197   4
   3  25   1 155.719 175.002   4
  -3  25   1-101.858 117.355   4
   3 -25   1-72.1489 159.110   2
  -3 -25  -1 335.369 197.319   2
  -3 -25   1 48.2294 152.049   2
   3 -26   1 39.9067 125.646   2
  -3 -26  -1-4.96514 152.919   2
   3  26  -1 151.012 172.174   4
  -3  26   1 186.465 167.911   4
   3  26   1-190.450 162.192   4
  -3 -26   1 367.186 195.586   2
   3  27  -1 329.341 181.397   4
   3 -27   1 391.116 186.817   2
  -3  27   1 921.229 255.473   4
   3  27   1 326.989 184.486   4
  -3 -27  -1 734.625 243.599   2
  -3 -27   1 702.435 248.403   2
   3  28   1 224.007 200.139   4
   3 -28   1 214.083 175.972   2
  -3 -28   1 283.226 199.132   2
  -3  28   1-95.3402 136.483   4
   3  28  -1 281.663 183.795   4
  -3 -28  -1-116.089 171.503   2
  -4   0   1-61.3651 70.8426   1
  -4   0   1 121.311 75.1066   4
   4   0   1-54.1495 65.7733   3
  -4  -1   1 6787.77 261.984   1
   4  -1   1 6687.20 263.769   3
   4  -1   1 6647.36 255.738   2
  -4   1   1 6587.33 254.095   4
   4   1   1 6723.91 259.761   3
  -4   1   1 6573.73 260.260   1
  -4   2   1 22877.4 540.228   1
   4  -2   1 23995.7 541.045   2
   4  -2   1 22446.5 547.170   3
  -4  -2   1 22868.0 536.429   1
  -4   2   1 23169.1 540.336   4
   4   2   1 23277.3 542.534   3
   4   3   1 317.876 78.3315   3
   4  -3   1 396.029 75.6311   2
  -4  -3   1 447.479 85.9438   1
   4  -3   1 477.591 102.299   3
  -4   3   1 497.473 89.5353   1
  -4  -3  -1 446.029 57.2547   1
  -4   3   1 355.088 79.4446   4
  -4  -4  -1 7958.24 210.119   1
   4  -4   1 8451.23 312.340   3
   4   4   1 8117.52 297.859   3
  -4   4   1 8119.94 302.733   4
   4  -4   1 7362.14 298.776   2
  -4  -4   1 8069.08 300.716   1
  -4   4   1 8206.19 310.491   1
   4   4  -1 7844.91 206.260   3
   4   5   1 15617.9 441.841   3
  -4  -5   1 15378.1 440.248   1
  -4   5   1 14461.7 430.616   4
  -4  -5  -1 15217.5 309.399   1
  -4   5  -1 14912.3 293.699   4
   4  -5   1 14535.4 439.731   2
   4   5  -1 14733.3 302.272   3
   4  -5  -1 14672.0 296.030   2
  -4  -6  -1 516.144 49.6872   1
  -4  -6   1 402.549 86.1469   1
  -4   6  -1 567.587 57.6823   4
   4   6  -1 551.748 48.9274   3
   4   6   1 645.608 98.1521   3
  -4   6   1 625.944 98.0770   4
   4  -6   1 539.415 95.1912   2
   4  -6  -1 430.262 49.8714   2
  -4  -7   1 3944.96 225.906   1
   4   7  -1 3920.20 126.818   3
   4  -7   1 3961.23 228.636   2
  -4   7  -1 3887.47 162.619   4
   4  -7  -1 4151.21 168.435   2
  -4   7   1 4109.32 233.815   4
   4   7   1 4143.88 222.530   3
  -4  -7  -1 3900.33 135.078   1
  -4  -8   1 7486.22 317.512   1
   4   8   1 7138.76 306.175   3
   4   8  -1 6748.90 176.912   3
   4  -8  -1 6687.51 245.894   2
  -4  -8   1 7033.26 344.282   2
  -4   8   1 6924.18 314.539   4
   4  -8   1 6984.56 316.716   2
  -4  -8  -1 6813.37 191.010   1
  -4   8  -1 6764.04 241.149   4
   4  -9   1 780.615 119.898   2
  -4  -9   1 752.076 145.454   2
   4  -9  -1 553.318 79.6008   2
  -4  -9  -1 797.348 64.5074   1
  -4   9  -1 820.716 94.7357   4
  -4  -9   1 803.947 113.089   1
   4   9   1 728.502 109.086   3
  -4   9   1 761.244 120.911   4
  -4 -10   1 1318.95 146.437   1
   4 -10  -1 1211.90 122.073   2
  -4  10   1 1599.36 168.135   4
   4  10   1 1274.85 140.867   3
  -4  10  -1 1219.01 117.370   4
  -4 -10   1 1473.48 188.716   2
   4 -10   1 1536.36 169.355   2
   4  10   1 1122.36 187.456   4
   4 -11   1-19.9617 79.4658   2
  -4 -11   1 57.6861 82.9834   1
   4 -11  -1 26.7406 60.6649   2
  -4  11  -1-39.7405 51.4592   4
   4  11   1 104.239 77.5702   3
   4  11   1 262.905 132.982   4
  -4 -11   1 118.106 108.293   2
  -4  11   1 136.255 97.6776   4
  -4 -12   1 414.207 147.117   2
  -4  12  -1 226.292 67.7407   4
   4  12   1 340.959 156.804   4
  -4  12   1 223.414 75.4472   4
   4 -12  -1 196.653 76.8751   2
  -4 -12   1 298.355 93.1342   1
   4 -12   1 258.420 109.605   2
   4  12   1 220.726 82.6081   3
  -4  13  -1 1813.34 175.005   4
   4  13   1 2204.27 194.873   3
  -4 -13   1 2303.79 271.574   2
  -4 -13   1 1714.60 184.256   1
   4 -13  -1 1775.66 173.092   2
  -4  13   1 2096.35 215.909   4
   4  13   1 2030.79 262.050   4
   4 -13   1 1942.67 213.121   2
   4 -14   1 7432.29 417.710   2
  -4  14  -1 8348.01 384.910   4
  -4  14   1 8310.04 432.480   4
   4  14   1 8104.53 482.429   4
  -4 -14   1 8051.55 471.761   2
   4 -14  -1 7974.10 381.663   2
  -4  15   1 2100.81 235.825   4
   4  15   1 2753.78 302.833   4
  -4 -15   1 2486.26 290.006   2
  -4  15  -1 2294.95 215.442   4
   4 -15  -1 2608.11 230.230   2
   4 -15   1 2512.69 256.398   2
  -4  16  -1 975.787 158.310   4
   4 -16  -1 846.744 155.447   2
   4 -16   1 1009.89 188.886   2
  -4 -16   1 791.680 215.041   2
  -4  16   1 945.835 175.812   4
   4  16   1 714.996 198.162   4
  -4 -17   1 182.569 131.980   2
   4 -17  -1 514.115 131.150   2
   4  17   1-29.0035 124.314   4
   4 -17   1 36.0933 88.6061   2
  -4  17   1 145.229 130.823   4
  -4  17  -1 108.860 88.9691   4
   4 -18   1 238.202 127.776   2
  -4  18  -1 190.095 105.643   4
   4  18   1 104.646 149.715   4
   4 -18  -1 202.934 121.513   2
  -4  18   1 307.519 146.168   4
  -4 -18   1 51.8770 142.141   2
  -4  19   1 120.115 107.423   4
   4 -19   1 61.1056 98.5865   2
  -4 -19   1 234.831 180.359   2
   4  19   1 57.9534 136.600   4
   4 -19  -1 139.161 105.446   2
  -4 -19  -1 466.402 191.995   2
  -4  19  -1 172.081 116.842   4
   4  20  -1 710.313 216.915   4
   4 -20   1 441.886 153.906   2
   4 -20  -1 527.122 145.392   2
   4  20   1 398.928 200.097   4
  -4 -20   1 386.815 173.031   2
  -4  20   1 463.046 166.635   4
  -4 -20  -1 421.450 192.203   2
  -4  20  -1 686.923 158.944   4
   4 -21   1 76.3703 132.300   2
   4  21  -1 435.915 211.855   4
   4  21   1 53.8494 134.835   4
  -4 -21   1 60.4234 147.563   2
  -4 -21  -1 314.680 163.164   2
   4 -21  -1 275.103 131.129   2
  -4  21   1-37.7915 105.017   4
  -4  21  -1 148.945 123.436   4
  -4 -22   1-62.4645 146.177   2
   4  22  -1 226.639 174.779   4
  -4  22   1 542.199 185.711   4
   4  22   1 514.893 214.452   4
   4 -22  -1 167.118 121.573   2
  -4 -22  -1 60.1420 136.744   2
   4 -22   1 68.7454 117.103   2
  -4 -23  -1-76.3217 136.816   2
   4  23   1 135.203 162.107   4
  -4 -23   1-157.928 189.196   2
   4  23  -1 84.8600 136.551   4
  -4  23   1-9.54004 120.435   4
   4 -23   1 134.449 141.514   2
  -4 -24   1 217.861 186.371   2
   4  24  -1 638.828 214.258   4
   4 -24   1 641.343 198.668   2
  -4  24   1 419.634 173.432   4
  -4 -24  -1 558.815 203.898   2
   4  24   1 691.269 237.837   4
   4 -25   1 150.441 152.911   2
   4  25   1 346.702 200.109   4
   4  25  -1 261.253 187.772   4
  -4 -25  -1 259.996 198.156   2
  -4 -25   1 171.036 148.762   2
  -4  25   1 124.462 118.993   4
  -4  26   1 256.336 159.988   4
  -4 -26  -1 78.4758 158.011   2
   4  26  -1 3.31403 134.615   4
   4 -26   1 204.060 144.913   2
  -4 -26   1 51.4706 154.165   2
   4  26   1 126.741 179.902   4
   4  27  -1 483.104 228.218   4
  -4 -27   1-103.174 159.476   2
   4  27   1 120.580 177.703   4
  -4 -27  -1 190.373 190.253   2
   4 -27   1 197.270 157.073   2
  -4 -28  -1 159.695 153.729   2
   4  28  -1-209.411 164.988   4
  -5   0   1-25.1555 71.0849   1
   5   0   1-13.2112 68.8619   3
   5  -1   1 1827.10 152.261   2
  -5  -1   1 2121.29 157.839   1
   5  -1   1 1879.80 161.752   3
  -5   1   1 1964.80 158.113   1
   5   1   1 2091.74 158.381   3
  -5   1   1 1957.34 154.528   4
   5  -2   1 33360.3 708.183   2
  -5   2   1 30328.0 499.169   2
   5   2   1 33151.3 717.759   3
  -5   2   1 32616.4 720.449   1
  -5  -2   1 33328.8 715.742   1
  -5   2   1 32807.7 697.539   4
   5  -2   1 32849.4 728.980   3
  -5   3   1 2109.08 162.513   1
  -5   3   1 2211.32 156.128   4
  -5  -3  -1 2218.45 126.981   1
   5  -3   1 2303.70 163.109   2
   5   3   1 2401.60 166.806   3
  -5  -3   1 2126.78 162.351   1
   5  -3   1 2428.79 181.533   3
  -5   4   1 10463.7 197.726   2
   5   4  -1 10760.5 285.146   3
   5  -4   1 9305.03 196.009   4
  -5   4  -1 10579.8 203.563   4
   5   4   1 11373.0 370.787   3
  -5  -4  -1 10441.7 283.136   1
  -5   4   1 10354.2 355.249   4
   5  -4   1 11218.3 371.451   2
  -5   4   1 10494.0 383.408   1
  -5  -4   1 11061.0 372.168   1
   5  -4  -1 10203.0 202.097   2
   5  -4   1 10692.8 386.895   3
  -5   5   1 56769.7 1061.97   4
  -5   5  -1 53987.8 829.966   4
  -5  -5  -1 55818.1 905.428   1
   5   5  -1 54136.6 896.252   3
  -5  -5   1 55642.6 1064.34   1
   5   5   1 54424.3 1060.52   3
   5  -5   1 55954.0 1067.92   2
   5  -5  -1 53146.7 832.748   2
   5  -6   1 3634.32 217.242   2
  -5  -6   1 3875.76 222.079   1
  -5  -6  -1 3419.64 143.787   1
   5   6  -1 3696.10 145.927   3
   5  -6  -1 3349.55 132.823   2
   5   6   1 3706.82 217.003   3
  -5   6  -1 3326.37 130.060   4
  -5   6   1 3532.86 211.909   4
   5  -7  -1 313.973 49.2495   2
   5   7   1 341.519 88.7768   3
  -5  -7  -1 303.624 46.2306   1
  -5  -7   1 394.448 90.6189   1
  -5   7   1 281.580 78.8741   4
  -5   7  -1 330.462 52.4750   4
   5   7  -1 280.060 43.3741   3
   5  -7   1 150.921 59.7358   2
   5   8  -1 1831.57 99.6517   3
  -5  -8  -1 2008.11 110.386   1
  -5  -8   1 2209.53 178.569   1
   5  -8   1 1949.50 170.625   2
  -5   8  -1 1882.78 120.287   4
   5  -8  -1 1702.04 117.027   2
  -5   8   1 2233.86 184.262   4
   5   8   1 1938.17 166.218   3
  -5  -9  -1 2413.54 123.692   1
  -5  -9   1 2471.05 192.983   1
   5  -9   1 2767.76 210.614   2
  -5   9  -1 2484.15 150.934   4
   5  -9  -1 2511.84 154.506   2
   5   9  -1 2512.50 116.551   3
   5   9   1 2566.40 189.227   3
  -5   9   1 2832.20 213.925   4
  -5 -10   1 9951.39 402.647   1
  -5  10  -1 10021.2 336.212   4
  -5 -10  -1 9800.35 272.124   1
   5  10   1 9995.90 398.833   3
  -5  10   1 10038.0 416.312   4
   5  10  -1 9835.84 251.923   3
  -5 -10   1 10703.0 473.047   2
   5 -10   1 9649.49 417.070   2
   5 -10  -1 9539.21 332.578   2
  -5 -11   1 6932.87 344.470   1
  -5  11  -1 6697.17 287.808   4
  -5 -11   1 6602.63 397.393   2
   5  11   1 7010.48 337.447   3
   5 -11   1 6675.18 354.250   2
   5 -11  -1 6570.08 287.833   2
  -5  11   1 6580.66 351.863   4
   5  12   1 3546.25 309.609   4
  -5 -12   1 3372.43 244.514   1
   5  12   1 3602.44 245.025   3
   5 -12  -1 3327.24 215.052   2
  -5 -12   1 3017.57 282.282   2
  -5  12   1 3566.82 264.446   4
   5 -12   1 3186.38 260.496   2
  -5  12  -1 3330.20 215.791   4
  -5  13   1 19756.8 675.246   4
  -5 -13   1 19487.1 628.973   1
   5 -13  -1 18692.1 578.644   2
  -5 -13   1 19622.3 736.777   2
   5 -13   1 19404.3 674.898   2
   5  13   1 20645.8 632.907   3
  -5  13  -1 19942.4 588.628   4
   5  13   1 20307.0 772.660   4
   5 -14  -1 475.249 107.417   2
   5 -14   1 225.633 109.410   2
  -5 -14   1 454.344 123.832   1
  -5  14  -1 509.132 120.988   4
  -5 -14   1 651.543 179.920   2
   5  14   1 472.488 118.640   3
   5  14   1 464.527 206.893   4
  -5  14   1 444.233 143.304   4
  -5 -15   1 3872.94 281.626   1
   5 -15   1 3482.68 295.282   2
  -5  15   1 3937.18 313.283   4
   5 -15  -1 3982.53 273.673   2
   5  15   1 4528.77 393.707   4
  -5  15  -1 3332.18 254.210   4
  -5 -15   1 3704.67 338.614   2
  -5 -16   1 151.880 153.078   2
   5 -16  -1 165.990 99.8506   2
   5  16   1 134.522 141.349   4
  -5  16   1 40.1282 89.2684   4
   5 -16   1 116.047 108.192   2
  -5  16  -1 275.649 105.032   4
  -5  17   1 1492.65 212.151   4
  -5 -17   1 1246.93 247.976   2
   5  17   1 1412.23 254.286   4
  -5  17  -1 1459.29 191.899   4
   5 -17   1 1671.46 227.415   2
   5 -17  -1 1554.48 191.472   2
   5 -18  -1 1912.84 224.132   2
  -5 -18   1 1281.46 257.006   2
  -5  18   1 1317.58 210.284   4
  -5  18  -1 1513.36 198.534   4
   5  18   1 1488.05 246.957   4
   5 -18   1 1216.32 205.741   2
  -5 -19   1 2703.40 342.737   2
  -5  19  -1 2532.82 258.504   4
  -5  19   1 2781.98 312.582   4
   5 -19  -1 2417.43 258.941   2
   5  19   1 2295.63 322.790   4
   5 -19   1 2458.45 292.578   2
  -5  20   1 690.866 171.685   4
   5  20   1 276.837 164.122   4
   5 -20  -1 499.616 136.583   2
   5 -20   1 562.894 159.403   2
  -5 -20   1 398.777 184.450   2
  -5 -20  -1 767.818 213.720   2
   5 -21   1 186.213 109.705   2
   5  21  -1 218.047 185.906   4
   5  21   1 66.7335 146.231   4
  -5  21   1 114.217 100.346   4
  -5 -21   1 365.313 189.802   2
  -5 -21  -1 151.801 135.115   2
  -5 -22   1-245.056 180.764   2
   5  22   1 35.3963 165.374   4
  -5 -22  -1 450.793 196.468   2
   5 -22   1 298.445 147.171   2
   5  22  -1 234.094 181.586   4
  -5  22   1 53.5392 116.116   4
  -5 -23  -1 407.453 204.238   2
  -5 -23   1 1040.30 268.075   2
   5  23   1 818.270 248.710   4
   5  23  -1 184.833 172.471   4
  -5  23   1 524.445 199.116   4
   5 -23   1 462.744 171.080   2
  -5  24   1 135.431 134.342   4
   5 -24   1 382.970 171.958   2
  -5 -24   1 5.82529 176.833   2
   5  24  -1 11.1470 153.703   4
   5  24   1 108.004 173.176   4
  -5 -24  -1 236.102 188.609   2
  -5 -25  -1-37.4243 156.537   2
   5  25  -1-79.8664 154.279   4
   5  25   1 123.833 185.228   4
  -5 -25   1 13.5783 163.269   2
   5 -25   1 151.671 136.783   2
  -5  25   1 77.0135 125.377   4
   5  26  -1 556.121 213.305   4
  -5 -26   1 185.543 143.955   2
  -5 -26  -1-72.8115 172.169   2
   5  26   1 286.975 188.705   4
  -5 -27   1 355.773 196.198   2
  -5 -27  -1 285.410 260.874   2
   5  27   1 195.799 204.058   4
   5  27  -1 256.966 183.934   4
  -6   0   1-24.4460 64.8197   1
   6   0   1 37.9466 70.3871   3
  -6  -1   1 32433.6 742.070   1
   6  -1   1 31433.3 756.512   3
   6   1   1 32622.4 752.781   3
  -6   1   1 31640.4 748.166   1
   6  -2   1 39224.1 877.315   3
   6   2   1 38439.4 854.288   3
  -6  -2   1 40284.7 857.368   1
  -6   2   1 39625.6 836.064   4
  -6   2   1 38945.0 865.026   1
   6  -2   1 40957.5 849.084   2
  -6   3   1 404.313 87.8413   4
   6   3   1 725.623 113.239   3
  -6  -3  -1 591.826 83.4842   1
   6  -3   1 704.653 130.932   3
   6   3  -1 704.107 95.1511   3
   6  -3   1 734.835 110.022   2
  -6   3   1 612.321 125.562   1
  -6  -3   1 579.351 102.446   1
   6  -4   1 28624.5 676.824   2
  -6   4   1 27392.6 669.524   4
  -6  -4   1 28169.5 689.701   1
  -6  -4  -1 27157.0 582.974   1
  -6   4   1 27599.0 704.609   1
   6   4   1 28570.7 691.874   3
   6  -4   1 28005.3 720.881   3
   6   4  -1 27480.6 586.199   3
  -6  -5   1 116418. 1916.01   1
   6   5  -1 111955. 1741.17   3
  -6   5   1 115460. 1890.61   4
   6   5   1 116089. 1907.32   3
  -6   5  -1 112133. 1614.04   4
  -6  -5  -1 111859. 1741.19   1
   6  -5  -1 112606. 1616.27   2
   6  -5   1 114959. 1899.32   2
  -6   6   1 5613.66 279.446   4
   6  -6   1 5680.26 281.161   2
   6   6   1 5480.31 278.238   3
   6  -6  -1 5225.02 171.163   2
  -6   6  -1 5522.30 172.894   4
  -6  -6  -1 5319.02 207.003   1
  -6  -6   1 5793.74 287.746   1
   6   6  -1 5491.71 208.697   3
   6  -7  -1 84.1486 36.9471   2
  -6   7  -1 97.5243 36.1884   4
  -6  -7   1 79.4966 74.4309   1
  -6   7   1 61.4196 64.4223   4
   6   7  -1 81.4285 40.5948   3
   6   7   1 18.2006 67.6619   3
  -6  -7  -1 58.6279 35.1265   1
   6  -7   1 91.4995 71.5190   2
  -6  -8   1 7120.10 331.591   1
   6   8  -1 6167.31 218.536   3
   6  -8   1 6627.79 323.112   2
  -6  -8  -1 6027.04 224.051   1
   6   8   1 6148.43 305.969   3
  -6   8   1 6464.94 317.162   4
   6  -8  -1 5916.61 220.930   2
  -6   8  -1 6097.01 220.651   4
  -6  -9   1 8062.22 364.293   1
  -6   9   1 8088.66 367.960   4
   6  -9   1 8255.15 371.929   2
   6  -9  -1 7812.23 275.791   2
   6   9   1 8025.19 358.608   3
  -6  -9  -1 7669.29 255.093   1
   6   9  -1 7548.09 243.256   3
  -6   9  -1 7681.14 268.966   4
   6 -10  -1 12078.7 377.925   2
   6  10  -1 12501.8 321.473   3
   6  10   1 12883.5 471.599   3
  -6 -10   1 12956.3 479.604   1
  -6  10  -1 12441.5 378.079   4
   6 -10   1 12581.7 481.997   2
  -6 -10  -1 12114.5 336.792   1
  -6  10   1 12380.3 479.072   4
   6 -11  -1 8053.62 318.407   2
  -6 -11   1 8799.90 395.797   1
   6  11   1 8465.44 381.354   3
  -6  11   1 8955.42 413.957   4
   6  11  -1 8215.38 246.239   3
   6 -11   1 8277.40 403.063   2
  -6  11  -1 8321.32 318.210   4
  -6 -11  -1 8264.36 268.322   1
  -6 -12  -1 14184.8 370.328   1
  -6  12   1 14033.2 547.276   4
  -6 -12   1 14124.5 526.471   1
   6 -12  -1 13830.3 453.442   2
   6  12   1 14474.8 520.624   3
  -6 -12   1 14380.2 608.914   2
   6 -12   1 14191.7 551.301   2
  -6  12  -1 14495.6 456.722   4
   6  13   1 43235.0 1196.51   4
   6 -13  -1 40392.4 929.508   2
  -6 -13   1 43686.3 1038.57   1
  -6  13  -1 41727.9 931.176   4
   6  13   1 43615.6 1020.18   3
  -6 -13   1 43105.3 1169.70   2
   6 -13   1 41341.7 1069.00   2
  -6  13   1 41327.3 1061.59   4
   6 -14   1 5788.57 368.453   2
  -6  14   1 5979.76 373.368   4
  -6  14  -1 6077.45 317.707   4
  -6 -14   1 6298.76 353.012   1
   6  14   1 6316.94 442.064   4
   6 -14  -1 5654.15 308.149   2
   6  14   1 6234.85 344.076   3
  -6 -14   1 5970.57 415.111   2
   6 -15   1 8423.41 458.254   2
  -6 -15   1 9040.36 432.126   1
   6  15   1 9311.86 550.499   4
   6  15   1 9665.29 433.346   3
  -6 -15   1 8515.30 522.533   2
  -6  15  -1 8775.74 401.347   4
   6 -15  -1 8132.84 391.023   2
  -6  15   1 8471.98 460.465   4
  -6  16   1 4.51472 95.0068   4
   6 -16  -1 93.8021 76.4415   2
   6 -16   1 56.0947 90.4241   2
   6  16   1 76.5676 151.452   4
  -6  16  -1 98.8687 71.7124   4
  -6 -16   1 176.954 95.7423   1
  -6 -16   1 183.622 132.387   2
   6 -17   1 1508.49 221.513   2
  -6 -17   1 1332.19 248.260   2
   6 -17  -1 1473.45 184.681   2
  -6  17  -1 1987.67 209.191   4
   6  17   1 1580.09 253.870   4
  -6  17   1 1378.04 200.740   4
   6 -18   1 3887.03 348.039   2
  -6 -18   1 4248.65 408.839   2
  -6  18   1 4538.80 369.780   4
   6  18   1 4053.43 405.615   4
  -6  19   1 5428.62 415.371   4
   6  19   1 5600.22 495.855   4
   6 -19   1 5967.36 439.356   2
  -6 -19   1 5976.10 495.406   2
  -6 -20  -1 495.811 209.644   2
   6  20   1 616.490 222.491   4
  -6  20   1 342.534 141.251   4
  -6 -20   1 672.491 222.806   2
   6 -20   1 272.022 134.374   2
   6  21   1 226.535 202.633   4
  -6 -21  -1 432.054 174.546   2
   6 -21   1 313.340 139.195   2
  -6  21   1 470.061 157.439   4
  -6 -21   1 500.650 214.375   2
   6  21  -1 320.398 188.503   4
   6  22  -1 1019.10 271.235   4
  -6 -22  -1 838.009 247.965   2
  -6 -22   1 658.954 209.331   2
   6 -22   1 1002.52 223.155   2
  -6  22   1 497.409 166.190   4
   6  22   1 411.704 220.453   4
  -6 -23  -1 515.266 210.565   2
  -6 -23   1 243.398 169.413   2
   6  23   1 552.884 226.672   4
   6  23  -1 808.452 268.093   4
   6 -23   1 349.709 146.023   2
  -6  23   1 641.222 181.881   4
  -6 -24   1 402.517 187.957   2
  -6 -24  -1-182.936 194.216   2
   6  24  -1 473.959 240.410   4
   6  24   1-16.4532 201.342   4
   6  25   1 109.307 164.024   4
  -6 -25   1 120.029 170.032   2
   6  25  -1 226.151 170.307   4
  -6 -25  -1 224.472 201.851   2
   6  26  -1 524.654 224.889   4
   6  26   1 778.186 256.545   4
  -6 -26  -1 586.611 223.788   2
  -6 -26   1 746.596 271.764   2
  -6 -27   1 370.678 226.463   2
   6  27  -1 407.501 226.535   4
  -6 -27  -1-100.087 159.619   2
   6  27   1 210.863 177.066   4
  -7   0   1 211.286 101.790   1
   7   0   1-72.9319 99.2824   3
   7  -1   1-26.8286 93.3534   3
  -7  -1   1-67.8051 75.3664   1
   7   1   1 17.4911 72.3426   3
  -7   1   1-16.2903 82.5845   1
  -7   2   1 6053.31 310.878   1
  -7   2   1 5972.49 285.795   4
  -7  -2  -1 5781.89 265.686   1
  -7  -2   1 5786.60 297.093   1
   7  -2   1 5951.19 314.439   3
   7   2   1 6030.75 301.621   3
   7  -3   1 1260.10 135.809   2
   7  -3   1 1353.88 171.606   3
   7   3  -1 1264.94 125.057   3
  -7   3   1 1158.58 152.608   1
  -7  -3   1 1327.02 150.251   1
  -7   3   1 1123.49 129.539   4
  -7  -3  -1 1328.90 124.953   1
   7   3   1 1260.38 149.982   3
  -7  -4  -1 5521.08 244.020   1
   7   4  -1 5693.11 247.123   3
   7   4   1 5716.55 296.250   3
   7  -4   1 5318.48 271.290   2
  -7   4   1 5441.84 275.638   4
  -7   4   1 5615.11 312.171   1
  -7  -4   1 5660.63 292.291   1
   7  -4   1 5776.10 324.372   3
   7   5  -1 19059.9 489.369   3
  -7   5   1 19581.1 565.533   4
   7   5   1 18896.8 577.087   3
  -7  -5   1 19962.9 588.522   1
  -7   5   1 20367.3 631.027   1
   7  -5   1 19535.7 630.025   3
   7  -5   1 20406.1 571.686   2
  -7  -5  -1 19413.3 494.934   1
  -7  -6  -1 657.860 88.7662   1
   7   6   1 550.477 107.889   3
   7  -6  -1 632.705 58.2492   2
  -7   6  -1 653.964 59.9911   4
   7   6  -1 501.772 76.9547   3
  -7   6   1 499.331 96.6517   4
   7  -6   1 516.154 108.950   2
  -7  -6   1 685.571 112.665   1
  -7  -7  -1 152.347 56.9127   1
   7  -7   1 229.378 91.4512   2
   7   7   1 332.305 96.9819   3
  -7   7  -1 170.816 39.9429   4
   7  -7  -1 181.645 40.0894   2
  -7   7   1 183.630 71.6477   4
  -7  -7   1 338.252 104.407   1
   7   7  -1 194.438 55.3226   3
  -7   8   1 374.696 97.4261   4
   7   8  -1 497.610 74.2893   3
   7   8   1 646.783 118.677   3
  -7  -8   1 501.204 118.500   1
  -7  -8  -1 446.794 71.9482   1
   7  -8  -1 419.361 63.1575   2
  -7   8  -1 485.040 64.4006   4
   7  -8   1 435.380 104.301   2
   7   9   1 75.7913 75.8257   3
   7  -9  -1 86.3846 37.7663   2
   7   9  -1 168.024 51.1045   3
  -7   9   1 70.0425 66.6500   4
   7  -9   1 173.900 85.5507   2
  -7  -9   1 158.250 86.9655   1
  -7   9  -1 131.536 49.9222   4
  -7  -9  -1 124.541 53.0694   1
   7 -10  -1 2272.33 150.865   2
   7  10   1 2203.20 202.089   3
   7  10  -1 2126.11 133.896   3
  -7 -10   1 2187.27 204.725   1
  -7  10  -1 2117.85 144.775   4
  -7 -10  -1 2243.18 146.221   1
   7 -10   1 2358.97 211.559   2
  -7  10   1 2150.84 204.057   4
   7 -11   1 4856.04 310.958   2
  -7  11  -1 5382.85 248.107   4
  -7 -11   1 5490.39 320.907   1
   7  11  -1 5168.34 209.013   3
   7  11   1 5436.58 312.493   3
   7 -11  -1 5009.50 246.011   2
  -7  11   1 5324.64 322.868   4
  -7 -11  -1 5189.57 224.421   1
  -7  12   1 2447.46 235.799   4
  -7 -12   1 2594.69 229.893   1
   7 -12  -1 2483.42 183.451   2
  -7  12  -1 2554.48 184.037   4
   7 -12   1 2597.50 243.248   2
   7  12   1 2421.65 214.301   3
  -7 -13   1 9886.48 450.741   1
  -7  13  -1 9767.14 382.236   4
  -7  13   1 9636.00 465.984   4
   7 -13   1 9917.67 474.675   2
  -7 -13   1 10549.2 546.415   2
   7  13   1 10201.1 446.100   3
   7 -13  -1 9014.20 375.876   2
   7  14   1 325.050 104.803   3
  -7 -14   1 23.0437 131.762   2
  -7  14  -1 203.699 68.8408   4
   7  14   1 328.142 179.798   4
  -7 -14   1 217.448 102.040   1
   7 -14  -1 202.022 76.7315   2
   7 -14   1 412.755 127.426   2
  -7  14   1 369.302 118.624   4
  -7 -15   1 984.088 236.175   2
   7  15   1 1616.79 188.903   3
   7 -15   1 1061.62 175.985   2
  -7  15   1 913.544 169.696   4
  -7 -15   1 1217.35 168.202   1
   7 -15  -1 1379.43 164.822   2
   7  15   1 1495.85 284.389   4
  -7  16   1 150.248 106.448   4
  -7 -16   1 70.1986 136.981   2
  -7 -16   1 58.7401 91.7239   1
   7 -16   1 90.0936 95.6820   2
   7  16   1-185.248 148.411   4
   7  17   1 838.229 215.355   4
  -7  17   1 769.254 159.590   4
   7 -17   1 524.291 151.627   2
  -7 -17   1 774.316 223.804   2
  -7 -18   1 857.403 225.040   2
   7  18   1 798.187 224.624   4
  -7  18   1 628.362 176.384   4
   7 -18   1 820.816 178.339   2
  -7  19   1 2535.81 289.820   4
  -7 -19   1 1753.48 294.006   2
   7  19   1 1900.84 323.301   4
   7 -19   1 2209.97 277.891   2
   7 -20   1 761.102 187.441   2
  -7  20   1 632.602 161.881   4
   7  20   1 675.314 205.791   4
  -7 -20   1 337.197 176.495   2
  -7  21   1 594.588 173.457   4
   7  21   1 183.096 150.437   4
   7 -21   1 301.600 145.425   2
  -7 -21   1 423.284 216.643   2
  -7 -21  -1 191.814 156.375   2
   7  22   1 285.386 175.621   4
  -7 -22  -1-94.0184 159.720   2
  -7 -22   1 298.092 211.204   2
   7  22  -1 191.464 156.873   4
  -7 -23  -1 355.858 197.420   2
   7  23   1 316.647 187.493   4
  -7 -23   1 11.4266 174.830   2
   7  23  -1 705.032 254.785   4
   7  24  -1 264.999 162.226   4
   7  24   1 341.836 197.480   4
  -7 -24   1-33.8251 156.043   2
  -7 -24  -1 61.2903 164.124   2
  -7 -25   1 230.286 178.843   2
   7  25   1 118.759 178.594   4
   7  25  -1 346.392 202.513   4
  -7 -25  -1 298.063 164.478   2
  -7 -26   1 555.294 246.517   2
   7  26  -1 329.866 208.579   4
   7  26   1 116.158 179.202   4
  -7 -26  -1 740.251 247.889   2
  -8   0   1 13.9762 78.7943   1
   8   0   1 54.0866 94.9275   3
  -8  -1   1 3664.63 247.692   1
  -8   1   1 3135.88 246.005   1
   8   1   1 3521.81 250.972   3
   8  -1   1 3289.20 253.302   3
  -8   2   1 993.822 153.592   1
  -8  -2   1 900.215 148.481   1
   8   2  -1 943.721 133.154   3
  -8  -2  -1 816.278 119.657   1
   8   2   1 953.408 133.295   3
   8  -2   1 922.748 152.663   3
  -8  -3   1 8290.87 383.220   1
   8  -3   1 8738.22 413.241   3
  -8   3   1 8745.56 364.181   4
  -8  -3  -1 8341.70 337.031   1
   8   3   1 9002.43 391.584   3
  -8   3   1 8111.89 393.056   1
   8   3  -1 8541.93 344.054   3
   8  -4   1 713.931 150.145   3
  -8  -4   1 515.489 123.586   1
   8   4  -1 664.247 97.6292   3
  -8  -4  -1 499.104 98.3365   1
   8   4   1 633.381 125.355   3
  -8   4   1 499.096 101.617   4
   8  -4   1 716.944 110.751   2
  -8   4   1 740.535 154.547   1
  -8  -5   1 977.727 138.532   1
  -8   5   1 1168.85 142.550   4
   8   5  -1 1142.74 120.702   3
  -8  -5  -1 1112.07 120.536   1
   8  -5   1 1070.49 177.836   3
  -8   5   1 1459.57 189.904   1
   8   5   1 1113.72 155.136   3
   8  -5   1 1241.04 141.956   2
   8  -6   1-64.6727 63.1455   2
   8   6  -1-40.1642 49.3416   3
  -8   6   1 21.7988 64.7257   4
   8   6   1 145.949 78.6245   3
   8  -6   1 279.159 151.542   3
  -8  -6  -1 113.041 69.2264   1
  -8  -6   1 76.9283 70.9628   1
  -8   6   1 50.4528 99.9961   1
   8  -7  -1 81.5902 29.2865   2
   8   7   1 0.41829 73.6770   3
   8   7  -1 80.4550 56.9193   3
  -8   7   1 119.006 75.4046   4
  -8   7  -1 55.8442 34.9073   4
  -8  -7  -1 136.158 56.1066   1
  -8  -7   1 76.1095 80.9765   1
   8  -7   1 68.4977 70.2038   2
  -8  -8   1 112.752 95.9785   1
   8   8  -1 17.9694 43.9039   3
  -8  -8  -1 68.0900 52.9434   1
  -8   8  -1-8.91952 28.7197   4
  -8   8   1-145.850 89.7772   4
   8  -8  -1-25.6510 27.4491   2
   8  -8   1 180.101 88.3931   2
   8   8   1 53.9722 79.0480   3
  -8   9  -1 118.125 44.4098   4
  -8  -9  -1 234.620 72.1916   1
  -8   9   1 313.162 96.7568   4
   8   9  -1 303.470 70.8139   3
   8  -9  -1 169.799 49.8075   2
   8   9   1 298.074 89.6134   3
  -8  -9   1 273.579 101.860   1
   8  -9   1 96.5686 70.7977   2
   8  10  -1 115.356 48.7641   3
   8 -10  -1 77.0080 38.6907   2
  -8  10   1 111.020 82.5828   4
  -8 -10  -1 67.3593 42.4512   1
   8 -10   1 177.501 102.157   2
  -8  10  -1 139.370 51.4410   4
   8  10   1 37.4277 64.6954   3
  -8 -10   1 142.135 99.6076   1
  -8  11   1 2970.67 251.109   4
  -8 -11  -1 2794.23 176.295   1
  -8  11  -1 2851.47 177.237   4
  -8 -11   1 2912.49 246.137   1
   8 -11  -1 2711.78 178.557   2
   8 -11   1 2645.99 237.718   2
   8  11   1 3004.32 243.060   3
  -8 -12   1 68.9718 100.781   1
  -8  12   1 18.4514 82.5884   4
   8 -12   1-109.158 90.5333   2
   8  12   1 21.8431 70.9308   3
  -8  13   1 1465.14 189.957   4
  -8 -13   1 1752.70 197.249   1
   8  13   1 1444.49 173.094   3
   8 -13   1 1395.19 193.123   2
  -8 -14   1 1546.61 188.675   1
   8  14   1 1394.33 176.665   3
  -8 -14   1 1394.60 247.092   2
   8 -14   1 1171.66 178.773   2
  -8  14   1 1757.58 212.645   4
  -8 -15   1 592.299 179.211   2
   8  15   1 743.322 221.272   4
  -8  15   1 841.774 172.393   4
  -8 -15   1 859.456 162.888   1
   8 -15   1 902.470 164.723   2
   8  16   1 845.344 230.952   4
  -8  16   1 1016.06 185.578   4
  -8 -16   1 717.955 209.910   2
   8 -16   1 1074.92 194.895   2
  -8 -17   1 357.498 198.675   2
   8 -17   1 6.73373 97.6051   2
   8  17   1 230.022 193.080   4
  -8  17   1 422.738 143.178   4
  -8 -18   1 193.990 169.270   2
   8 -18   1 424.108 153.381   2
  -8  18   1 118.708 117.586   4
   8  18   1 350.589 152.678   4
   8 -19   1 625.217 168.994   2
  -8 -19   1 531.965 206.709   2
   8  19   1 212.372 208.496   4
  -8  19   1 380.263 149.980   4
   8  20   1 305.535 197.454   4
  -8 -20   1 510.934 210.790   2
  -8 -21  -1 83.4985 165.275   2
   8  21   1-77.2329 146.033   4
  -8 -21   1 336.101 195.280   2
  -8 -22   1 334.353 220.325   2
  -8 -22  -1 156.314 198.006   2
   8  22   1 335.551 238.415   4
   8  22  -1 343.094 198.216   4
   8  23  -1 165.489 192.470   4
  -8 -23   1 511.405 228.348   2
  -8 -23  -1 180.442 185.464   2
   8  23   1 314.040 179.280   4
   8  24   1 319.643 217.759   4
  -8 -24  -1 496.629 232.984   2
   8  24  -1 443.404 243.822   4
  -8 -24   1 168.038 172.611   2
  -8 -25  -1 197.437 166.095   2
   8  25  -1-8.00603 171.237   4
   8  25   1-290.161 210.268   4
  -8 -25   1 60.4066 202.882   2
  -8 -26  -1 411.238 221.231   2
   8  26  -1 292.713 209.685   4
  -8 -26   1 103.422 183.687   2
   8  26   1 35.6977 186.232   4
   9   0   1 9.86655 113.198   3
  -9   0   1-57.2641 96.5611   1
  -9  -1   1 7253.58 367.593   1
  -9   1   1 6940.43 377.347   1
   9   1   1 7124.90 376.021   3
   9  -1   1 7215.97 386.367   3
  -9  -1  -1 6688.61 342.203   1
   9   2   1 2791.26 243.860   3
   9  -2   1 3270.83 265.208   3
  -9   2   1 3064.84 259.018   1
   9   2  -1 3109.15 227.652   3
  -9  -2   1 2953.56 239.629   1
  -9  -2  -1 2988.73 221.708   1
   9   3   1 1316.53 178.327   3
  -9   3   1 858.535 155.494   1
  -9  -3   1 964.803 149.190   1
  -9  -3  -1 1116.74 138.898   1
   9   3  -1 1265.49 147.220   3
   9  -3   1 1158.43 170.721   3
   9  -4   1 4876.33 324.999   3
   9   4   1 4673.51 300.368   3
  -9   4   1 4819.07 320.532   1
  -9  -4   1 4784.12 303.622   1
   9   4  -1 4815.54 266.803   3
  -9  -4  -1 4783.24 264.007   1
  -9   4   1 5086.47 284.461   4
  -9   5   1 14815.0 583.940   1
  -9   5   1 14984.1 517.604   4
   9   5   1 15365.3 553.411   3
   9  -5   1 14971.5 512.917   2
  -9  -5  -1 14758.5 479.909   1
  -9  -5   1 14946.6 550.369   1
   9   5  -1 14783.9 479.758   3
   9  -5   1 14569.4 592.207   3
   9   6  -1 3610.62 222.181   3
  -9  -6  -1 3866.67 230.306   1
   9  -6   1 4111.98 324.418   3
   9  -6   1 3667.97 254.883   2
  -9  -6   1 3510.97 266.938   1
  -9   6   1 3754.21 251.573   4
  -9   6   1 3619.56 302.143   1
   9   6   1 3738.57 264.631   3
   9  -7   1 89.1649 65.8316   2
  -9   7   1 181.455 85.6824   4
   9  -7   1 458.426 165.913   3
   9   7   1 95.3262 75.1532   3
   9   7  -1 130.648 70.3145   3
  -9   7   1 227.163 125.159   1
  -9  -7   1 241.322 99.5047   1
  -9  -7  -1 230.941 80.9212   1
   9   8   1 800.749 156.700   3
  -9  -8  -1 517.226 89.2331   1
  -9  -8   1 424.816 121.053   1
   9   8  -1 493.582 93.5613   3
  -9   8   1 366.256 98.7023   4
   9  -8   1 478.796 107.468   2
  -9  -9  -1 2077.62 169.818   1
  -9   9   1 2212.29 208.490   4
   9  -9   1 2145.54 209.300   2
  -9  -9   1 2338.11 226.238   1
   9   9   1 2209.79 221.281   3
   9   9  -1 1954.41 159.398   3
  -9 -10   1 3173.94 261.969   1
  -9 -10  -1 2607.49 185.172   1
  -9  10   1 2848.95 241.940   4
   9  10   1 2714.08 240.441   3
   9  10  -1 2619.75 181.268   3
   9 -10   1 2919.65 249.167   2
  -9  11   1 2418.17 232.623   4
   9  11   1 2024.76 204.954   3
  -9 -11   1 2118.52 220.311   1
   9 -11   1 2277.56 222.400   2
  -9 -12   1 4939.80 330.538   1
   9 -12   1 5161.68 342.674   2
   9  12   1 5213.91 334.251   3
  -9  12   1 5627.36 353.304   4
   9 -13   1 6629.28 401.222   2
  -9 -13   1 6826.72 397.146   1
  -9  13   1 7085.81 408.296   4
   9  13   1 7453.67 403.556   3
  -9 -14   1 112.436 101.180   1
  -9 -14   1 120.921 164.039   2
   9 -14   1 258.987 133.508   2
  -9  14   1 99.7127 92.2457   4
   9  14   1 182.262 105.692   3
  -9  15   1 1255.49 196.197   4
  -9 -15   1 1520.19 263.200   2
   9  15   1 1654.66 273.309   4
   9 -15   1 1156.85 182.593   2
  -9  16   1 664.325 152.452   4
   9  16   1 809.537 236.376   4
  -9 -16   1 923.527 231.049   2
   9 -16   1 591.023 163.669   2
   9  17   1 104.206 150.934   4
   9 -17   1 333.397 129.050   2
  -9 -17   1 223.856 162.589   2
  -9 -18   1 1132.79 252.134   2
   9  18   1 1153.55 283.018   4
  -9 -19   1 1819.56 305.086   2
   9  19   1 1435.17 283.081   4
  -9 -20   1 466.113 217.553   2
   9  20   1 254.280 181.117   4
  -9 -21   1 125.860 189.901   2
   9  21   1-42.7825 142.525   4
   9  22  -1 678.877 237.655   4
  -9 -22  -1 373.437 204.752   2
   9  22   1 384.214 226.005   4
  -9 -22   1 435.226 232.440   2
  -9 -23  -1 491.267 213.966   2
   9  23  -1 100.340 196.623   4
  -9 -23   1 22.7391 206.355   2
   9  23   1 122.411 193.203   4
   9  24  -1 151.172 168.261   4
  -9 -24   1-57.8535 165.020   2
   9  24   1-7.08272 191.363   4
  -9 -24  -1 133.727 188.319   2
  -9 -25  -1 299.581 219.115   2
   9  25  -1 196.198 205.002   4
   9  25   1 393.216 215.427   4
  -9 -25   1 484.798 255.916   2
 -10   0   1 94.4669 105.784   1
 -10   0  -1 156.210 109.342   1
  10   0   1 28.3667 103.708   3
 -10  -1   1 3170.30 265.862   1
  10  -1   1 3000.00 278.292   3
 -10  -1  -1 3008.12 246.363   1
  10   1  -1 3235.57 257.569   3
  10   1   1 3016.36 256.873   3
 -10   1   1 3036.47 271.286   1
 -10   2   1 5342.62 347.041   1
  10  -2   1 6027.31 374.884   3
 -10  -2   1 5683.67 346.281   1
  10   2  -1 5775.67 327.397   3
  10   2   1 5446.56 347.400   3
 -10  -2  -1 5367.41 314.073   1
  10   3  -1 10072.3 429.213   3
  10   3   1 10264.1 474.249   3
 -10  -3  -1 10010.5 418.014   1
 -10  -3   1 10122.2 465.721   1
  10  -3   1 9916.56 487.659   3
 -10   3   1 9615.86 478.051   1
  10   4  -1 10279.8 424.633   3
  10   4   1 10194.2 472.588   3
 -10   4   1 10961.2 510.486   1
 -10  -4   1 10547.7 474.240   1
 -10  -4  -1 10354.3 422.916   1
  10  -4   1 11261.1 525.947   3
  10   5  -1 20590.4 617.684   3
 -10  -5   1 20960.2 690.778   1
 -10   5   1 20492.2 734.577   1
 -10  -5  -1 19823.9 609.176   1
  10   5   1 20289.9 692.116   3
 -10   5   1 21282.8 645.723   4
  10  -5   1 21562.3 761.761   3
  10   6  -1 5263.12 293.076   3
  10  -6   1 5709.80 326.020   2
 -10  -6   1 5854.51 358.793   1
 -10   6   1 5461.40 368.645   1
 -10  -6  -1 5926.19 306.291   1
  10  -6   1 6028.68 414.300   3
  10   6   1 5399.04 341.779   3
 -10   6   1 5988.37 329.176   4
 -10  -7   1 674.360 148.651   1
  10   7  -1 673.716 119.378   3
 -10   7   1 908.198 144.178   4
 -10  -7  -1 798.584 123.410   1
  10  -7   1 826.511 131.887   2
 -10   7   1 1043.12 198.778   1
  10   7   1 620.673 141.760   3
  10  -7   1 912.624 226.160   3
 -10   8   1 2074.96 205.229   4
  10   8   1 2506.54 239.085   3
 -10  -8   1 2345.97 240.923   1
  10  -8   1 2336.94 218.862   2
  10   8  -1 2364.16 189.631   3
  10  -8   1 2257.58 271.154   3
 -10   8   1 2107.13 266.956   1
 -10  -8  -1 2366.78 191.364   1
 -10  -9  -1 2259.54 186.708   1
  10   9   1 2465.72 243.674   3
  10   9  -1 1925.16 170.298   3
 -10  -9   1 2051.73 225.110   1
  10  -9   1 2005.13 210.234   2
  10  -9   1 2420.75 300.724   3
 -10   9   1 2509.72 226.301   4
 -10   9   1 1796.40 250.886   1
 -10 -10   1 3987.32 313.844   1
 -10 -10  -1 4328.94 256.922   1
 -10  10   1 4456.63 308.597   4
  10  10   1 4053.98 308.674   3
  10 -10   1 4409.32 302.369   2
 -10  11   1 13288.2 546.305   4
  10  11   1 14022.9 573.051   3
  10 -11   1 13003.3 548.291   2
 -10 -11   1 13801.3 572.814   1
 -10 -12   1 7331.67 413.860   1
  10  12   1 7155.59 405.451   3
 -10  12   1 7560.71 414.779   4
  10 -12   1 7957.70 432.267   2
  10 -13   1 7436.59 424.861   2
  10  13   1 7763.35 424.385   3
 -10 -13   1 7381.52 424.664   1
 -10  13   1 7657.63 427.239   4
 -10  14   1 253.059 114.281   4
  10 -14   1 330.916 141.057   2
 -10 -14   1 135.894 99.3262   1
 -10 -14   1 270.665 156.382   2
 -10 -15   1 1218.88 244.297   2
  10  16   1 2471.64 330.721   4
 -10 -16   1 1928.19 285.300   2
  10  17   1 909.940 245.626   4
 -10 -17   1 1119.27 243.087   2
 -10 -18   1 859.305 220.537   2
  10  18   1 1503.39 295.194   4
 -10 -19   1 4549.33 490.816   2
  10  19   1 4609.55 476.105   4
  10  20   1 952.184 269.360   4
 -10 -20   1 756.987 254.409   2
  10  21   1 126.871 164.130   4
 -10 -21   1 236.832 174.491   2
 -10 -22  -1 258.033 164.621   2
 -10 -22   1 73.4073 192.743   2
  10 -22   1 344.881 184.983   3
  10  22   1 560.248 227.235   4
 -10  23   1 109.313 148.341   1
 -10 -23   1 530.718 264.081   2
 -10 -23  -1 382.499 213.673   2
  10 -23   1 313.795 178.827   3
  10  23   1 157.175 214.930   4
  10  23  -1 151.954 187.434   4
 -10 -24   1-10.3528 194.409   2
 -10 -24  -1 178.130 163.287   2
  10  24   1 284.074 197.358   4
  10  24  -1 328.524 239.222   4
 -11   0   1-17.4378 106.335   1
  11   0  -1 123.476 108.193   3
  11   0   1-30.0884 110.094   3
 -11   0  -1-5.13332 93.2645   1
 -11   1   1 166.261 124.099   1
  11   1   1-122.064 139.954   3
  11   1  -1 118.070 114.604   3
 -11   1  -1 358.149 123.563   1
 -11  -1   1 168.408 107.677   1
 -11  -1  -1 270.060 125.767   1
  11  -1   1 253.270 131.868   3
  11   2  -1 3791.37 281.129   3
  11   2   1 4168.37 312.690   3
 -11  -2   1 3485.09 293.657   1
  11  -2   1 3273.67 303.865   3
 -11   2   1 4227.31 333.774   1
 -11  -2  -1 3493.99 271.077   1
 -11   3   1 8157.89 459.326   1
  11   3  -1 7670.07 390.587   3
  11  -3   1 7872.03 457.558   3
 -11  -3  -1 8107.59 401.918   1
 -11  -3   1 8093.72 434.378   1
  11   3   1 8018.80 445.642   3
 -11   4   1 8495.14 466.922   1
  11  -4   1 8692.45 487.389   3
  11   4   1 8316.18 437.284   3
 -11  -4   1 7700.29 432.105   1
 -11  -4  -1 7700.95 383.823   1
  11   4  -1 8032.24 393.930   3
  11   5  -1 9754.51 427.372   3
  11   5   1 10136.8 486.331   3
 -11  -5  -1 9528.99 426.354   1
 -11  -5   1 9707.99 485.457   1
  11  -5   1 9716.99 523.767   3
 -11   5   1 9206.73 511.311   1
 -11   6   1 600.779 171.949   1
  11   6  -1 814.679 134.457   3
  11   6   1 981.482 171.295   3
 -11  -6   1 1016.48 169.624   1
  11  -6   1 1198.77 217.444   3
 -11  -6  -1 918.000 135.592   1
 -11  -7  -1 164.630 86.6819   1
 -11   7   1 174.547 130.677   1
  11  -7   1 138.119 78.0704   2
  11   7   1 124.725 102.175   3
 -11   7   1 73.0992 83.0922   4
  11  -7   1 127.460 172.234   3
 -11  -7   1 51.2917 88.0293   1
  11   7  -1 158.274 77.6362   3
 -11  -8  -1 296.868 95.8256   1
  11  -8   1 571.612 191.640   3
  11   8   1 228.265 110.415   3
  11   8  -1 158.060 77.5405   3
  11  -8   1 345.846 105.772   2
 -11   8   1 295.077 159.911   1
 -11  -8   1 220.394 96.9965   1
 -11   8   1 412.842 114.359   4
  11  -9   1 1270.09 171.738   2
  11   9  -1 1052.54 136.617   3
 -11   9   1 942.834 149.886   4
 -11  -9  -1 1221.93 148.577   1
  11  -9   1 971.252 213.747   3
  11   9   1 1240.65 184.631   3
 -11   9   1 818.117 206.492   1
 -11  -9   1 1037.96 165.417   1
 -11  10   1 4895.48 401.342   1
 -11 -10   1 4319.07 326.609   1
 -11  10   1 4817.42 317.218   4
  11 -10   1 4210.14 382.063   3
  11  10   1 4827.03 342.775   3
  11 -10   1 4418.39 308.228   2
 -11  11   1 6586.03 382.932   4
  11 -11   1 6572.74 487.330   3
 -11 -11   1 6188.23 394.544   1
  11 -11   1 6655.57 385.853   2
  11  11   1 6457.84 398.394   3
 -11  11   1 6317.59 455.434   1
 -11  12   1 2953.33 341.514   1
  11  12   1 2607.13 258.619   3
  11 -12   1 2548.36 332.816   3
 -11 -12   1 2836.13 269.107   1
 -11 -13   1 3836.14 316.423   1
  11 -13   1 3813.98 374.375   3
 -11 -15   1 385.828 182.787   2
  11  16   1 396.966 197.763   4
 -11 -16   1 483.700 179.722   2
  11  17   1 883.085 252.830   4
 -11 -17   1 1203.91 265.975   2
 -11 -18   1 910.459 248.479   2
  11 -18   1 924.014 246.852   3
  11  18   1 1031.24 263.033   4
  11  19   1 1528.89 326.428   4
  11 -19   1 1515.22 290.995   3
 -11 -19   1 1445.35 296.209   2
 -11  20   1 772.787 228.080   1
  11 -20   1 634.835 223.329   3
 -11 -20   1 383.285 213.446   2
  11  20   1 230.314 229.898   4
  11  21   1 357.797 215.128   4
 -11  21   1 187.510 159.924   1
  11 -21   1 186.996 159.666   3
 -11 -21   1 196.078 191.501   2
 -11 -22  -1-96.2727 156.817   2
  11 -22   1 92.8691 140.542   3
 -11 -22   1 33.9641 167.125   2
  11  22   1 120.838 191.802   4
 -11  22   1 57.0462 141.870   1
  11  23  -1 807.305 304.853   4
 -11  23   1 349.472 174.146   1
 -11 -23   1 283.157 181.208   2
  11 -23   1 381.627 203.983   3
  11  23   1 279.884 192.303   4
 -11 -23  -1 610.453 236.417   2
 -11 -24   1 111.812 167.748   2
 -11  24   1 295.994 173.803   1
 -11 -24  -1 767.614 263.458   2
  11  24  -1 733.387 270.778   4
  11  24   1 572.836 259.349   4
  11 -24   1 376.682 203.668   3
  12   0   1 58.0099 133.428   3
  12   0  -1-93.6090 106.395   3
 -12   0  -1 72.0911 109.157   1
 -12   0   1-250.462 148.744   1
  12  -1  -1 215.236 140.960   3
 -12   1  -1 84.2375 97.8125   1
 -12  -1  -1 416.344 134.240   1
  12  -1   1 257.583 141.800   3
  12   1  -1 305.880 137.340   3
  12   1   1-178.362 157.120   3
 -12   1   1 76.4123 113.968   1
 -12  -1   1 8.74020 142.014   1
 -12  -2   1 808.492 174.281   1
  12   2  -1 995.516 170.061   3
  12   2   1 1151.53 196.108   3
 -12   2   1 1290.30 202.740   1
  12  -2   1 956.090 194.705   3
 -12   2  -1 694.131 171.542   1
 -12  -2  -1 1156.28 171.968   1
 -12   3   1 1253.03 230.073   1
 -12  -3   1 1039.48 179.073   1
  12   3   1 1116.31 189.365   3
  12  -3   1 1214.69 205.895   3
 -12  -3  -1 1199.48 178.031   1
  12   3  -1 1156.88 167.313   3
  12  -4   1 601.352 174.826   3
 -12  -4   1 479.910 142.571   1
  12   4   1 727.332 163.338   3
  12   4  -1 501.775 120.659   3
 -12  -4  -1 686.515 143.401   1
 -12   4   1 341.705 156.495   1
  12   5   1 217.151 117.515   3
  12   5  -1-70.5300 102.782   3
 -12  -5   1 135.473 100.020   1
 -12   5   1 116.934 132.876   1
 -12  -5  -1 13.3845 85.1349   1
  12  -5   1 97.2871 162.187   3
 -12   6   1 266.109 137.968   1
  12   6   1 14.6832 97.0741   3
  12   6  -1 368.630 112.250   3
 -12  -6   1 287.283 109.801   1
  12  -6   1 201.420 158.136   3
 -12  -6  -1 537.454 134.771   1
  12  -7   1 91.3385 137.359   3
  12   7  -1-47.6899 72.5216   3
 -12  -7   1 72.3615 107.532   1
  12   7   1 15.4826 99.0653   3
 -12   7   1 187.469 123.928   1
 -12  -7  -1 183.715 112.227   1
  12   8   1 769.702 149.367   3
 -12   8   1 1162.79 162.480   4
  12   8  -1 1182.07 160.554   3
  12  -8   1 1370.19 252.105   3
 -12  -8  -1 1255.51 164.779   1
 -12   8   1 1448.97 253.759   1
 -12  -8   1 1129.26 184.517   1
 -12  -9   1 362.338 130.801   1
  12   9   1 166.058 113.241   3
  12  -9   1 178.875 182.350   3
 -12   9   1-86.4513 130.992   1
 -12   9   1 187.751 95.7841   4
  12  -9   1-47.2454 67.6119   2
 -12  10   1 73.9779 150.743   1
 -12 -10   1 99.0783 105.071   1
  12  10   1 68.1169 95.6311   3
  12 -10   1 63.3977 147.025   3
  12  11   1 200.549 117.421   3
  12 -11   1 212.215 159.480   3
 -12 -11   1 231.795 114.515   1
 -12  11   1 314.461 191.425   1
  12  12   1 310.711 107.419   3
  12 -12   1 139.788 160.058   3
 -12  12   1 121.412 154.933   1
 -12 -12   1 330.533 136.302   1
  12 -13   1 63.0666 186.347   3
 -12  13   1 17.7527 132.079   1
  12 -14   1 584.114 205.328   3
 -12  14   1 424.116 199.460   1
  12 -15   1 367.858 194.205   3
 -12 -15   1 393.065 190.365   2
 -12  15   1 358.997 181.655   1
 -12  16   1 134.567 149.219   1
 -12 -16   1 314.305 175.704   2
  12 -16   1 19.7021 170.124   3
  12  16   1 267.425 185.808   4
 -12  17   1-27.0052 132.355   1
 -12 -17   1-36.6455 160.322   2
  12 -17   1 83.7352 170.881   3
  12  17   1 177.721 209.330   4
 -12  18   1 411.253 197.880   1
  12 -18   1 196.496 192.121   3
 -12 -18   1-196.974 183.236   2
  12  18   1 558.035 258.340   4
 -12  19   1 25.4804 148.766   1
  12 -19   1 204.095 179.858   3
  12  19   1 214.181 206.805   4
 -12 -19   1-203.304 168.090   2
 -12 -20   1 351.408 187.182   2
 -12  20   1 118.063 141.174   1
  12  20   1 238.438 193.804   4
  12 -20   1 82.0409 161.080   3
  12  21   1 1056.84 267.641   4
 -12 -21   1 938.033 267.333   2
 -12  21   1 797.444 240.979   1
  12 -21   1 204.420 157.318   3
  12 -22   1 23.1480 166.182   3
 -12  22   1-176.419 177.503   1
 -12 -22   1 296.781 191.869   2
 -12 -22  -1-138.202 165.649   2
  12  22   1-244.288 200.348   4
  12  23   1 269.738 204.042   4
 -12 -23  -1 106.129 169.553   2
  12  23  -1 113.081 239.165   4
 -12 -23   1 52.1291 140.094   2
 -12  23   1 228.624 165.224   1
  12 -23   1 7.60948 130.999   3
 -12  24   1 10.4728 133.129   1
  12 -24   1 263.540 177.168   3
  13   0  -1 127.392 132.810   3
 -13   0  -1-1.98406 96.8774   1
  13   0   1-116.914 115.051   3
 -13   0   1 52.2397 126.871   1
 -13  -1  -1 2127.86 238.594   1
  13  -1  -1 2208.89 265.186   3
 -13  -1   1 2156.35 265.543   1
  13  -1   1 2488.32 292.286   3
  13   1   1 2257.21 262.172   3
 -13   1  -1 2082.21 248.479   1
  13   1  -1 1918.15 240.472   3
 -13   1   1 2023.89 262.239   1
  13   2   1 1039.20 194.053   3
 -13  -2   1 1229.19 206.176   1
  13  -2   1 1165.25 214.711   3
 -13  -2  -1 1033.66 184.364   1
  13  -2  -1 1372.73 230.097   3
 -13   2  -1 1289.08 200.930   1
  13   2  -1 1262.58 205.517   3
 -13   2   1 1194.32 221.330   1
  13   3  -1 116.747 97.0416   3
  13   3   1 65.4364 126.251   3
  13  -3   1 135.756 125.515   3
 -13  -3  -1 281.316 120.272   1
 -13   3  -1 216.326 147.519   1
 -13  -3   1 83.7520 113.490   1
 -13   3   1 217.565 136.643   1
 -13   4   1 193.743 133.918   1
  13  -4   1 248.828 165.699   3
  13   4  -1 378.675 105.752   3
 -13  -4  -1 220.171 95.3541   1
 -13  -4   1 554.155 148.934   1
  13   4   1 563.951 157.862   3
  13  -5   1 447.670 156.494   3
  13   5  -1 386.515 123.103   3
 -13  -5   1 490.608 138.850   1
 -13  -5  -1 867.673 166.132   1
  13   5   1 865.106 179.299   3
 -13   5   1 488.158 176.857   1
  13  -6   1 967.398 213.505   3
  13   6   1 736.367 178.456   3
  13   6  -1 918.268 159.635   3
 -13   6   1 937.187 203.731   1
 -13  -6   1 768.232 166.611   1
 -13  -6  -1 979.322 172.871   1
  13   7  -1 574.632 137.820   3
  13  -7   1 545.773 178.436   3
 -13  -7   1 780.852 184.958   1
  13   7   1 566.637 145.356   3
 -13  -7  -1 815.141 155.959   1
 -13   7   1 381.870 172.315   1
  13   8   1 355.319 137.148   3
 -13  -8  -1 161.991 111.398   1
 -13  -8   1 84.0613 112.329   1
  13  -8   1 58.6492 132.151   3
 -13   8   1-14.4382 136.986   1
  13  -9   1 318.661 172.998   3
 -13  -9   1 584.042 160.421   1
 -13   9   1 392.966 164.187   1
  13   9   1 508.810 168.393   3
 -13 -10   1 119.372 110.820   1
 -13  10   1 150.932 160.977   1
  13  10   1 229.056 125.200   3
  13 -10   1 35.7179 139.560   3
 -13  11   1 367.040 181.447   1
  13  11   1 501.862 156.377   3
 -13 -11   1 590.567 152.959   1
  13 -11   1 686.330 229.201   3
 -13 -12   1 2060.74 253.392   1
 -13  12   1 1705.83 286.631   1
  13 -12   1 1574.45 283.677   3
 -13  13   1 339.286 179.474   1
  13 -13   1 277.580 169.077   3
 -13  14   1 667.967 199.833   1
 -13 -14   1 660.159 191.133   2
  13 -14   1 363.285 182.229   3
  13 -15   1 36.5573 148.415   3
 -13 -15   1-140.424 167.197   2
 -13  15   1 121.069 177.132   1
 -13 -16   1 587.709 189.042   2
 -13  16   1 553.399 205.728   1
  13 -16   1 693.091 256.720   3
  13  16   1 286.409 192.151   4
 -13 -17   1 293.342 188.882   2
  13  17   1 14.3965 179.163   4
  13 -17   1 247.729 147.862   3
 -13  17   1 293.751 183.303   1
 -13 -18   1 289.388 202.467   2
 -13  18   1 117.840 174.348   1
  13  18   1 69.4907 203.860   4
  13 -18   1-25.5156 165.604   3
 -13  19   1 429.398 200.461   1
  13  19   1 504.253 252.869   4
  13 -19   1 498.288 237.381   3
 -13 -19   1 970.876 272.014   2
 -13  20   1 192.944 164.000   1
  13 -20   1 120.770 189.455   3
  13  20   1 288.544 203.175   4
 -13 -20   1 445.799 220.532   2
 -13 -21   1 195.308 173.992   2
  13 -21   1 331.102 206.067   3
 -13  21   1-144.179 166.651   1
  13  21   1-66.1585 171.024   4
  13 -22   1 208.710 196.633   3
 -13  22   1 19.6275 149.077   1
  13  22   1 207.140 222.439   4
 -13 -22   1-169.320 162.086   2
 -13 -22  -1 189.853 196.228   2
 -13  23   1 99.1700 146.022   1
  13 -23   1-66.3715 150.171   3
 -13  24   1 232.014 159.658   1
  13 -24   1 149.945 159.012   3
 -14   0  -1 150.743 114.869   1
  14   0   1 58.7354 139.136   3
  14   0  -1 85.1965 106.131   3
 -14   0   1-122.943 115.440   1
 -14   1   1 1483.63 232.779   1
  14   1  -1 874.728 178.272   3
 -14  -1  -1 1124.71 193.907   1
 -14  -1   1 1502.26 234.237   1
  14  -1  -1 1239.24 214.862   3
 -14   1  -1 1390.54 224.207   1
  14  -1   1 1179.01 218.828   3
  14   1   1 603.789 171.664   3
 -14  -2   1 949.459 199.456   1
  14   2  -1 1411.37 208.813   3
  14  -2   1 950.383 219.775   3
  14   2   1 1463.83 242.710   3
 -14   2  -1 1024.74 210.158   1
  14  -2  -1 1320.21 244.007   3
 -14  -2  -1 635.401 149.194   1
 -14   2   1 960.977 213.622   1
 -14  -3   1 2570.52 299.402   1
  14  -3  -1 2625.08 320.433   3
 -14   3   1 2394.16 297.269   1
 -14   3  -1 2570.60 290.975   1
  14   3  -1 2642.38 278.480   3
  14   3   1 2381.41 294.213   3
 -14  -3  -1 2897.47 279.548   1
  14  -3   1 2962.76 326.748   3
 -14  -4   1 3040.81 316.352   1
  14  -4   1 2952.93 327.208   3
  14   4   1 2943.06 309.148   3
 -14   4  -1 3159.25 343.447   1
 -14   4   1 2985.78 322.566   1
  14  -4  -1 3470.45 353.500   3
 -14  -4  -1 2777.07 276.033   1
  14   4  -1 3241.16 299.382   3
 -14   5   1 1718.34 276.984   1
 -14  -5   1 1674.81 243.778   1
  14   5  -1 2163.74 244.398   3
  14  -5   1 1767.95 270.060   3
  14   5   1 2043.57 252.922   3
 -14  -5  -1 2051.53 235.956   1
 -14   5  -1 1736.52 272.651   1
 -14   6   1 563.220 174.492   1
 -14  -6   1 653.435 169.821   1
  14   6  -1 811.590 154.973   3
  14   6   1 728.095 161.497   3
  14  -6   1 627.424 195.345   3
 -14  -6  -1 934.872 175.697   1
 -14   7   1 2066.30 295.515   1
  14   7   1 1761.16 234.172   3
  14   7  -1 1758.64 217.694   3
 -14  -7  -1 1900.51 228.417   1
  14  -7   1 1591.16 266.659   3
 -14  -7   1 1674.42 242.769   1
 -14   8   1 979.762 224.429   1
  14  -8   1 1177.90 245.758   3
 -14  -8   1 802.189 180.436   1
  14   8   1 915.732 188.151   3
 -14   9   1 1111.25 236.119   1
  14   9   1 1082.98 194.025   3
 -14  -9   1 900.634 188.327   1
  14  -9   1 843.750 251.785   3
 -14 -10   1 782.088 179.488   1
 -14  10   1 510.353 196.673   1
  14  10   1 893.289 191.599   3
  14 -10   1 524.919 202.111   3
 -14 -11   1 3106.81 316.528   1
  14 -11   1 2893.88 367.438   3
 -14  11   1 2895.27 362.190   1
  14 -12   1 3238.38 394.827   3
 -14  12   1 3065.13 385.781   1
  14 -13   1 1237.33 264.048   3
 -14  13   1 1320.07 282.542   1
 -14 -14   1 1820.94 305.725   2
  14 -14   1 1712.94 319.277   3
 -14  14   1 1596.18 293.497   1
 -14  15   1-132.287 147.216   1
  14 -15   1 47.2886 164.153   3
 -14 -15   1 326.020 167.257   2
  14 -16   1 392.797 187.291   3
 -14  16   1 897.646 226.514   1
  14  16   1 1105.62 273.680   4
 -14 -16   1 1227.16 259.088   2
  14  17   1 300.959 206.310   4
  14 -17   1 72.0224 154.843   3
 -14  17   1 226.495 194.695   1
 -14 -17   1 216.258 191.799   2
 -14 -18   1 704.477 241.355   2
 -14  18   1 637.486 206.484   1
  14 -18   1 978.249 286.452   3
  14  18   1 669.329 224.911   4
  14  19   1 1213.05 307.825   4
 -14 -19   1 869.782 255.079   2
 -14  19   1 1067.59 279.979   1
  14 -19   1 1066.42 291.349   3
 -14  20   1 780.939 249.810   1
  14 -20   1 526.410 205.662   3
 -14 -20   1 923.370 277.130   2
  14  20   1 316.701 216.219   4
  14 -21   1 168.479 194.490   3
 -14 -21   1 495.673 238.110   2
 -14  21   1 702.233 235.205   1
  14  21   1 731.195 283.196   4
 -14  22   1-48.5980 145.106   1
  14 -22   1-36.5947 149.690   3
 -15   0  -1 112.080 116.809   1
 -15   0   1-38.4140 127.327   1
  15   0   1 12.7507 146.091   3
  15   0  -1 61.2079 114.600   3
  15   1   1 1676.25 259.007   3
  15  -1   1 1262.11 221.913   3
  15  -1  -1 1421.32 249.942   3
  15   1  -1 1470.16 232.798   3
 -15   1   1 1403.84 247.266   1
 -15  -1  -1 1531.91 224.763   1
 -15  -1   1 1507.35 247.312   1
 -15   1  -1 1630.14 254.225   1
 -15   2  -1 167.854 137.101   1
 -15  -2  -1-54.5595 105.156   1
  15  -2   1-94.2203 156.963   3
 -15  -2   1 36.9299 120.274   1
 -15   2   1 116.436 132.988   1
  15   2   1-0.16361 112.716   3
  15  -2  -1 312.531 153.627   3
  15   2  -1-98.9558 104.691   3
 -15  -3  -1 2971.66 304.909   1
  15   3   1 2663.69 306.303   3
  15   3  -1 2948.56 299.407   3
 -15  -3   1 2604.92 306.666   1
  15  -3   1 2738.44 331.509   3
  15  -3  -1 3199.18 356.636   3
 -15   3  -1 2730.50 311.721   1
 -15   3   1 2896.71 332.797   1
  15   4   1 3209.76 326.775   3
 -15  -4  -1 3707.75 326.010   1
 -15   4   1 3330.75 368.439   1
  15  -4   1 3982.56 395.888   3
 -15  -4   1 3783.38 366.401   1
  15   4  -1 4206.65 348.451   3
  15  -4  -1 3188.71 362.207   3
 -15   4  -1 3619.90 364.342   1
 -15  -5   1 1807.02 263.723   1
  15  -5   1 1936.47 299.815   3
  15   5  -1 2595.53 281.010   3
  15   5   1 2148.69 283.970   3
  15  -5  -1 2394.17 328.310   3
 -15   5   1 2386.51 318.376   1
 -15  -5  -1 2598.17 278.927   1
 -15   5  -1 2288.58 314.606   1
 -15  -6   1 138.036 135.910   1
 -15   6   1 265.780 190.755   1
  15   6  -1 790.527 166.692   3
  15  -6  -1 68.1953 139.968   3
 -15  -6  -1 627.737 169.471   1
 -15   6  -1 461.197 187.755   1
  15  -6   1 545.645 197.889   3
  15   6   1 779.985 192.517   3
  15   7   1 17.5381 109.755   3
 -15   7  -1 111.722 173.572   1
  15  -7   1-15.6421 145.690   3
 -15   7   1-22.6298 145.785   1
 -15  -7   1 149.533 125.327   1
  15  -8   1 204.586 186.989   3
  15   8   1-52.3158 104.758   3
 -15   8   1 94.7263 187.948   1
 -15  -8   1 43.4680 109.853   1
 -15   9   1 614.618 206.742   1
  15  -9   1 1341.94 281.830   3
 -15  -9   1 1182.92 227.361   1
  15   9   1 1266.86 223.660   3
 -15  10   1 330.775 188.246   1
  15 -10   1 721.131 238.776   3
 -15 -10   1 549.125 169.803   1
 -15  11   1 1399.04 291.556   1
  15 -11   1 1609.27 310.419   3
  15 -12   1 2359.65 359.103   3
 -15  12   1 3304.18 390.090   1
 -15  13   1 689.633 243.232   1
  15 -13   1 729.074 243.650   3
 -15  14   1-285.580 188.230   1
  15 -14   1 314.255 192.498   3
 -15 -14   1 330.830 186.515   2
 -15 -15   1 44.8765 144.988   2
 -15  15   1-77.9434 153.126   1
  15 -15   1 333.904 196.977   3
  15 -16   1 653.578 252.920   3
 -15 -16   1 296.262 164.496   2
  15  16   1 387.438 198.812   4
 -15  16   1 221.208 201.014   1
 -15 -17   1 29.8162 158.374   2
  15  17   1 281.180 194.406   4
 -15  17   1 215.533 169.321   1
  15 -17   1 206.353 200.110   3
  15 -18   1 301.044 190.822   3
 -15 -18   1 457.637 222.136   2
 -15  18   1 299.848 198.893   1
  15  18   1 776.451 257.912   4
 -15  19   1 1127.47 305.351   1
  15  19   1 1360.08 318.475   4
  15 -19   1 817.205 264.494   3
 -15 -19   1 899.266 261.679   2
  15 -20   1 417.473 224.794   3
 -15 -20   1 419.343 205.246   2
  15  20   1 227.747 164.759   4
 -15  20   1 373.042 205.974   1
  15 -21   1-23.8726 157.284   3
 -15  21   1 452.537 211.948   1
 -16   0  -1-29.1224 120.086   1
 -16   0   1 12.7414 133.927   1
  16   0   1-60.2079 139.397   3
  16   0  -1-291.186 158.938   3
  16  -1  -1 116.513 163.877   3
 -16  -1  -1 109.216 109.518   1
  16   1  -1-370.716 167.351   3
 -16  -1   1 206.812 147.514   1
  16  -1   1-254.289 156.512   3
 -16   1  -1-57.7726 131.328   1
  16   1   1-78.8983 150.444   3
 -16   1   1-85.2810 140.744   1
 -16  -2  -1 956.989 188.978   1
  16  -2  -1 417.582 150.500   3
  16   2   1 743.865 193.573   3
 -16   2  -1 1105.00 220.763   1
  16   2  -1 1047.02 215.930   3
 -16  -2   1 1321.91 246.412   1
 -16   2   1 1128.11 237.508   1
  16  -2   1 649.430 195.003   3
 -16   3   1 427.392 185.836   1
 -16   3  -1 46.4341 134.979   1
  16   3   1 392.610 170.655   3
  16  -3   1 543.567 191.233   3
 -16  -3   1 459.639 173.405   1
  16   3  -1 261.835 136.739   3
 -16  -3  -1 664.125 175.014   1
  16  -3  -1 331.362 162.750   3
 -16  -4  -1 270.386 131.269   1
  16  -4  -1 341.592 165.482   3
 -16  -4   1-12.2582 135.328   1
 -16   4  -1 581.405 209.570   1
  16  -4   1 249.049 166.698   3
  16   4  -1 543.056 157.029   3
 -16   4   1 462.499 180.476   1
  16   4   1 305.357 136.039   3
  16   5  -1 1538.56 234.510   3
 -16  -5  -1 1360.91 213.660   1
 -16  -5   1 1223.04 225.167   1
  16   5   1 1317.77 234.799   3
 -16   5   1 1515.11 275.154   1
 -16   5  -1 1071.64 255.270   1
  16  -5   1 870.806 216.215   3
  16  -5  -1 1441.85 274.090   3
 -16   6  -1 222.960 129.907   1
  16   6   1-53.8221 107.611   3
  16  -6   1-26.6067 158.004   3
 -16  -6   1-41.6104 104.742   1
  16  -6  -1 253.273 178.742   3
 -16  -6  -1 138.324 122.232   1
 -16   6   1 188.463 166.042   1
 -16   7   1 661.128 206.161   1
  16   7   1 218.917 132.707   3
  16  -7  -1 643.069 208.404   3
 -16   7  -1 541.280 192.721   1
 -16  -7   1 328.892 158.659   1
  16  -7   1 180.218 168.163   3
 -16   8   1 528.229 207.618   1
 -16   8  -1 538.208 200.865   1
 -16  -8   1 13.6499 108.672   1
  16  -8  -1 539.194 222.862   3
  16   8   1 603.452 190.445   3
  16  -8   1 295.697 177.519   3
  16   9   1 202.848 141.171   3
 -16   9   1 482.939 197.190   1
  16  -9   1 160.134 195.006   3
 -16  -9   1-26.9442 100.053   1
  16  -9  -1 99.4662 171.713   3
 -16   9  -1 137.307 137.975   1
  16 -10  -1 500.753 224.309   3
 -16  10  -1 200.950 162.669   1
 -16  10   1 166.480 177.495   1
  16 -10   1-27.9738 147.995   3
 -16  11  -1 523.599 208.945   1
 -16  11   1 468.887 205.225   1
  16 -11   1 71.5094 138.849   3
 -16  12   1 471.530 220.195   1
  16 -12   1 213.740 203.735   3
 -16  13   1 523.429 217.878   1
  16 -13   1 161.392 169.543   3
 -16 -13   1 114.131 125.570   2
 -16 -14   1 737.832 225.099   2
  16 -14   1 319.612 200.048   3
 -16  14   1 536.127 221.760   1
  16 -15   1 69.7833 194.179   3
 -16 -15   1 27.2117 129.975   2
  16  15   1 96.7588 157.789   4
 -16  15   1-53.5714 176.735   1
 -16 -16   1 273.849 174.629   2
  16 -16   1 327.848 197.155   3
  16  16   1 134.653 185.553   4
 -16  16   1 317.136 219.526   1
 -16 -17   1 351.530 192.384   2
  16  17   1 217.848 180.283   4
 -16  17   1 570.726 238.055   1
  16 -17   1 140.395 171.105   3
 -16 -18   1 87.9998 147.155   2
  16  18   1 533.536 241.078   4
  16 -18   1 844.879 282.314   3
 -16  18   1-24.8401 160.017   1
  16  19   1-1.37277 136.684   4
 -16  19   1 181.433 201.820   1
  16 -19   1 192.659 196.052   3
 -16 -19   1 151.589 170.882   2
 -17   0  -1 507.496 195.765   1
  17   0   1 89.1474 138.408   3
  17   0  -1-158.936 124.731   3
 -17   0   1 296.416 160.297   1
  17   1   1 16.1003 132.937   3
 -17   1  -1 86.1501 126.295   1
 -17  -1  -1-42.9925 121.285   1
 -17  -1   1 12.5612 131.046   1
 -17   1   1-25.3355 137.087   1
  17  -1   1-68.8351 131.919   3
  17   1  -1-165.650 149.254   3
  17  -1  -1 96.1582 138.949   3
 -17  -2   1-3.45731 123.705   1
  17  -2   1 100.800 142.381   3
  17   2  -1-142.076 132.739   3
  17  -2  -1 378.367 178.268   3
 -17   2  -1 202.352 150.496   1
 -17  -2  -1-4.35232 117.731   1
 -17   2   1-182.245 168.068   1
  17   2   1-4.87609 124.815   3
 -17   3  -1 90.2338 138.249   1
  17   3  -1 362.215 142.602   3
  17  -3   1 190.930 162.892   3
 -17  -3   1 337.548 169.832   1
  17  -3  -1 522.845 199.443   3
 -17  -3  -1 628.449 187.205   1
 -17   3   1 446.085 216.505   1
  17   3   1 309.456 149.897   3
 -17   4   1-80.6435 145.193   1
 -17  -4  -1 260.978 137.210   1
 -17   4  -1 212.220 148.422   1
  17  -4   1-29.4833 162.867   3
 -17  -4   1-106.510 140.693   1
  17  -4  -1 289.230 191.240   3
  17   4   1-136.571 128.856   3
  17   4  -1 339.474 150.980   3
 -17  -5  -1 521.542 170.713   1
 -17   5   1 1025.62 269.961   1
  17  -5  -1 548.675 222.264   3
 -17   5  -1 553.070 209.475   1
  17   5   1 566.100 172.249   3
  17  -5   1 460.771 190.135   3
 -17  -5   1 434.254 167.325   1
  17  -6   1 253.841 179.197   3
  17   6   1-121.824 130.757   3
  17  -6  -1 54.2071 132.145   3
 -17  -6   1-178.483 148.423   1
 -17   6   1-143.378 155.867   1
 -17   6  -1 20.4718 153.698   1
 -17   7   1 205.713 171.629   1
  17   7   1 567.107 178.687   3
  17  -7   1 175.015 180.851   3
  17  -7  -1 438.487 206.573   3
 -17  -7   1 463.330 182.239   1
 -17   7  -1 472.006 209.392   1
  17   8   1 54.5593 109.787   3
  17  -8  -1 192.810 175.548   3
 -17   8   1 240.014 172.606   1
 -17  -8   1-0.19166 141.008   1
 -17   8  -1-187.458 165.347   1
 -17   9   1-56.7653 150.434   1
 -17   9  -1 188.158 209.473   1
  17  -9  -1 197.063 201.485   3
  17  -9   1-229.413 192.191   3
  17 -10   1-104.691 182.067   3
  17 -10  -1 303.620 200.123   3
 -17  10  -1-96.3730 160.949   1
 -17  10   1 44.6109 170.959   1
 -17  11  -1 55.4787 193.966   1
  17 -11  -1 461.382 202.896   3
  17 -11   1 425.255 225.240   3
 -17  11   1-12.3595 152.845   1
 -17  12   1 405.591 218.157   1
  17 -12  -1 915.257 299.565   3
 -17 -12   1 150.270 154.092   2
 -17  12  -1 198.294 182.057   1
  17 -12   1 107.367 187.258   3
 -17  13  -1 790.241 258.094   1
  17 -13  -1 975.471 283.377   3
 -17 -13   1 771.022 205.697   2
 -17  13   1 725.103 251.619   1
  17 -13   1 1364.15 307.774   3
  17  14   1 85.8120 175.868   4
 -17  14  -1 382.124 222.322   1
 -17  14   1 237.768 179.457   1
  17 -14   1-253.364 163.376   3
 -17 -14   1 102.213 126.498   2
  17 -14  -1 503.820 223.311   3
  17 -15  -1 315.097 211.018   3
 -17 -15   1 191.028 171.805   2
  17  15   1 281.543 153.192   4
  17 -15   1 647.301 254.570   3
 -17  15  -1-68.1854 145.985   1
 -17  15   1 188.796 166.762   1
 -17  16  -1 289.619 194.645   1
 -17  16   1 79.1825 150.854   1
  17 -16   1 588.298 214.204   3
 -17 -16   1-112.578 155.782   2
  17 -16  -1 25.0669 188.918   3
  17  16   1 169.233 181.134   4
 -17  17   1-171.749 166.188   1
 -17  17  -1 206.476 162.176   1
 -17 -17   1 361.273 190.257   2
  17 -17  -1-145.534 185.470   3
  17  17   1-0.78866 157.926   4
  17  18   1 30.5865 182.220   4
 -17 -18   1 25.1640 145.887   2
 -18   0  -1 118.729 117.042   1
  18   0   1 34.7151 138.661   3
 -18   0   1-314.637 192.412   1
  18   0  -1 64.3155 149.967   3
 -18   1  -1 125.974 136.561   1
  18  -1  -1 86.5638 127.099   3
 -18   1   1 746.020 219.161   1
 -18  -1   1 332.748 175.139   1
  18   1   1 730.794 205.076   3
  18  -1   1 321.902 175.379   3
 -18  -1  -1 216.361 139.110   1
  18   1  -1 214.034 125.770   3
  18  -2   1 97.0001 154.883   3
  18   2  -1 6.13564 134.200   3
 -18  -2   1 205.093 153.754   1
  18   2   1 66.1886 146.646   3
 -18   2  -1 51.2822 126.311   1
  18  -2  -1 315.367 179.510   3
 -18   2   1 243.539 171.239   1
 -18  -2  -1 294.474 153.013   1
 -18  -3  -1 156.456 134.460   1
 -18  -3   1-58.8011 131.557   1
  18  -3  -1 345.927 195.571   3
 -18   3  -1 264.863 171.969   1
  18  -3   1-225.318 190.719   3
  18   3   1 74.3630 135.667   3
  18   3  -1 40.3486 120.091   3
 -18   3   1 480.101 200.519   1
 -18  -4   1 367.882 170.903   1
 -18   4  -1 730.808 249.990   1
  18   4   1 631.415 183.358   3
  18   4  -1 843.297 199.432   3
  18  -4   1 710.691 215.056   3
  18  -4  -1 640.907 215.838   3
 -18  -4  -1 603.991 183.958   1
 -18   4   1 520.196 193.398   1
 -18   5  -1 2521.12 353.567   1
 -18   5   1 2681.81 366.560   1
  18   5   1 2539.02 333.118   3
  18  -5   1 3205.98 404.833   3
  18  -5  -1 2345.47 356.690   3
 -18  -5   1 2687.64 350.249   1
  18  -6  -1 559.925 221.153   3
 -18   6   1 401.674 216.931   1
  18   6   1 65.3520 112.656   3
 -18   6  -1-86.3548 148.321   1
  18  -6   1-101.173 173.177   3
 -18  -6   1 410.942 175.031   1
  18  -7  -1 242.139 184.587   3
  18   7   1 414.047 166.451   3
  18  -7   1 201.352 182.848   3
 -18   7  -1 234.784 191.752   1
 -18   7   1 130.564 177.993   1
 -18  -7   1 196.327 142.038   1
  18  -8   1 144.831 157.917   3
 -18   8   1 403.635 213.551   1
  18  -8  -1 298.527 204.151   3
 -18   8  -1 186.999 166.156   1
 -18   9   1 327.740 220.007   1
  18  -9   1 196.934 142.577   3
  18  -9  -1 248.571 213.606   3
 -18   9  -1 607.799 237.082   1
  18 -10   1 280.219 193.932   3
 -18  10   1 753.969 253.329   1
  18 -10  -1 724.686 260.514   3
 -18  10  -1 450.661 222.412   1
 -18  11  -1 452.972 194.846   1
  18 -11  -1 958.378 288.365   3
 -18  11   1 352.840 209.929   1
  18 -11   1 559.598 220.874   3
 -18  12   1 1231.67 304.265   1
 -18  12  -1 1513.96 320.658   1
  18 -12   1 1285.25 308.670   3
  18 -12  -1 1237.00 326.158   3
 -18  13  -1 2548.29 404.052   1
  18 -13   1 2625.59 401.336   3
  18 -13  -1 2796.33 409.259   3
 -18  13   1 2734.32 392.204   1
  18  13   1 2688.18 383.237   4
 -18  14   1-122.685 145.255   1
  18  14   1-62.0758 152.175   4
 -18  14  -1 417.923 234.559   1
  18 -14  -1-36.8249 164.407   3
  18 -14   1 2.24674 176.405   3
  18 -15  -1 466.853 243.004   3
 -18  15   1 442.080 255.412   1
  18 -15   1 226.375 215.469   3
 -18 -15   1 309.227 158.568   2
 -18  15  -1 275.575 202.819   1
  18  15   1 256.766 181.815   4
 -18 -16   1-129.906 164.160   2
  18  16   1 80.7866 143.135   4
  18  17   1-81.9694 155.976   4
 -18 -17   1-57.3188 131.960   2
 -19   0  -1 81.6693 118.146   1
  19   0   1 166.610 180.370   3
 -19   0   1 281.042 165.256   1
  19   0  -1 26.0397 149.361   3
 -19   1   1 111.842 163.655   1
  19  -1  -1-390.226 188.615   3
  19   1  -1-156.033 128.300   3
  19   1   1-53.7678 143.940   3
  19  -1   1 29.7409 125.526   3
 -19  -1   1 32.9954 150.596   1
 -19   1  -1-127.543 147.837   1
 -19  -1  -1-47.6445 112.401   1
 -19  -2  -1 75.8977 117.793   1
  19   2  -1-87.6140 115.560   3
 -19   2   1-1.17051 136.026   1
 -19  -2   1-65.4910 124.639   1
  19   2   1-263.035 176.753   3
 -19   2  -1 25.3626 135.500   1
  19  -2  -1-201.026 192.191   3
  19   3   1 480.801 201.705   3
 -19  -3   1 263.810 162.350   1
  19   3  -1 278.937 147.205   3
  19  -3   1 415.366 176.995   3
  19  -3  -1 243.605 173.823   3
 -19  -3  -1 345.937 165.153   1
 -19   3   1 467.273 188.235   1
 -19   3  -1 5.83285 164.678   1
  19   4   1 313.435 176.241   3
  19  -4   1 343.790 181.255   3
 -19   4   1 276.798 168.512   1
  19  -4  -1 265.155 191.778   3
 -19   4  -1 594.169 219.104   1
 -19  -4   1 589.354 198.986   1
 -19  -5   1 551.608 198.766   1
  19  -5  -1 371.249 189.458   3
  19  -5   1 799.933 253.839   3
 -19   5   1 406.395 186.198   1
 -19   5  -1 347.750 200.929   1
  19   5   1 276.680 155.636   3
  19  -6  -1 267.780 203.521   3
  19  -6   1 45.6339 159.802   3
 -19   6   1 198.108 186.023   1
 -19   6  -1 28.2851 135.530   1
 -19  -6   1-141.415 126.712   1
  19   6   1 185.951 141.817   3
  19  -7   1 153.947 188.003   3
  19  -7  -1 342.241 213.367   3
 -19   7   1 244.581 175.582   1
 -19   7  -1-18.1096 163.032   1
  19  -8  -1-160.373 176.515   3
 -19   8   1-41.4138 170.904   1
 -19   8  -1 6.76512 168.071   1
  19  -8   1-335.938 216.281   3
 -19   9   1-58.3453 148.725   1
 -19   9  -1-55.9604 144.055   1
  19  -9   1-103.290 195.908   3
  19  -9  -1 414.024 210.247   3
  19 -10   1-257.551 219.727   3
 -19  10   1 253.394 207.472   1
 -19  10  -1-84.4200 188.537   1
  19 -10  -1 551.456 230.920   3
 -19  11  -1 1027.60 292.676   1
  19 -11  -1 1177.78 315.200   3
 -19  11   1 577.017 237.344   1
  19 -11   1 500.641 240.353   3
 -19  12  -1 849.203 270.083   1
  19 -12  -1 962.281 292.016   3
  19 -12   1 515.977 196.140   3
 -19  12   1 715.151 259.020   1
  20   0  -1-119.341 152.650   3
 -20   0   1-200.086 173.014   1
 -20   0  -1 224.444 168.492   1
  20   0   1 3.51968 143.662   3
 -20   1  -1 22.4737 142.375   1
 -20   1   1 240.432 194.366   1
 -20  -1  -1 169.839 145.874   1
 -20  -1   1 57.7541 149.526   1
  20   1   1-168.839 171.947   3
  20  -1   1 118.109 160.506   3
  20  -1  -1-77.7381 149.082   3
  20   1  -1 53.6686 124.745   3
 -20   2  -1 188.809 164.801   1
  20   2   1 233.191 189.244   3
  20  -2  -1 180.242 165.695   3
 -20  -2   1 325.306 183.399   1
 -20   2   1 221.039 170.959   1
 -20  -2  -1 244.264 154.995   1
  20  -2   1 103.471 159.103   3
 -20   3  -1 670.552 217.873   1
  20  -3  -1 624.354 225.791   3
  20   3   1 679.434 231.601   3
 -20   3   1 1031.51 273.776   1
 -20  -3   1 915.545 245.554   1
  20  -3   1 1084.91 291.225   3
  20   4   1 418.143 165.607   3
 -20   4  -1 314.936 164.339   1
 -20  -4   1 468.219 209.006   1
 -20   4   1 327.972 203.921   1
  20  -4   1 483.066 225.340   3
  20  -4  -1-77.4125 148.024   3
 -20  -5   1 28.8380 129.527   1
 -20   5  -1-130.965 174.327   1
 -20   5   1 89.9502 139.976   1
  20  -5   1 14.0181 146.317   3
  20  -5  -1-24.0246 151.989   3
  20   5   1-76.0172 153.137   3
  20  -6  -1-150.371 182.073   3
 -20   6  -1 144.430 174.268   1
  20  -6   1 175.501 192.847   3
 -20   6   1 276.275 204.255   1
 -20   7   1-80.0448 160.104   1
  20  -7   1 185.159 179.674   3
 -20   7  -1 138.919 164.859   1
  20  -7  -1-108.299 233.805   3
 -20   8   1-61.1974 160.403   1
  20  -8  -1 652.677 249.379   3
  20  -8   1 65.7668 149.774   3
 -20   8  -1 525.719 244.057   1
  20  -9  -1 142.661 203.803   3
  20  -9   1 72.5412 155.826   3
 -20   9   1-11.3137 177.118   1
 -20   9  -1-151.203 178.861   1
  21   0   1 90.7282 147.868   3
 -21   0   1-80.3158 180.361   1
  21   0  -1 109.371 161.314   3
 -21   0  -1-33.7818 121.412   1
 -21  -1   1-112.983 180.995   1
  21   1   1 145.901 147.966   3
  21  -1  -1 2.29421 126.209   3
 -21   1   1-167.727 168.309   1
 -21   1  -1 25.8078 137.473   1
  21  -1   1-262.903 195.520   3
 -21  -1  -1-1.20099 149.903   1
 -21   2  -1-207.197 173.630   1
 -21  -2   1-37.5934 145.198   1
  21  -2  -1-131.975 172.727   3
 -21   2   1 152.044 166.021   1
  21  -2   1 329.632 213.947   3
  21   2   1-168.662 178.633   3
 -21   3  -1 274.165 180.034   1
  21   3   1-142.100 139.742   3
  21  -3   1 351.674 209.131   3
 -21  -3   1-309.037 184.366   1
 -21   3   1-30.1231 180.128   1
  21  -3  -1-313.247 186.550   3
  21  -4  -1 23.3320 155.742   3
 -21  -4   1-37.3568 146.816   1
 -21   4  -1-167.787 174.497   1
  21  -4   1 118.216 171.912   3
  21   4   1-115.505 139.995   3
 -21   4   1 129.169 151.129   1
 -21   5   1 694.199 262.539   1
  21  -5  -1 369.210 212.496   3
  21  -5   1 418.196 211.454   3
 -21   5  -1 925.560 273.613   1
  21  -6  -1-139.462 159.975   3
 -21   6  -1 169.663 169.724   1
   0   0   2 74802.3 1205.60   2
   0   0   2 70827.9 1198.22   4
   0   0   2 72036.4 1190.91   1
   0   0   2 70825.7 1198.20   3
   0   1   2 2002.84 142.625   3
   0  -1   2 1733.72 124.618   3
   0  -1   2 1968.75 140.233   1
   0  -1   2 1860.46 139.960   2
   0   1   2 2133.48 137.394   2
   0   1   2 1850.98 120.495   1
   0  -1   2 1983.49 131.886   4
   0   1   2 2012.06 140.046   4
   0  -2   2 7196.73 274.022   1
   0   2   2 7154.41 272.690   3
   0   2   2 7109.39 241.955   2
   0  -2   2 6552.67 220.938   3
   0  -2   2 6672.61 260.076   2
   0   2   2 6636.18 254.681   4
   0  -2   2 6620.33 236.854   4
   0   2   2 6441.89 213.264   1
   0  -3   2 565.158 69.9755   3
   0  -3   2 479.012 90.3745   2
   0   3   2 494.359 62.5428   1
   0   3   2 427.232 98.6217   3
   0   3   2 610.281 92.7474   4
   0  -3   2 541.877 96.6976   1
   0   4   2 1821.84 99.3655   1
   0  -4   2 1806.42 149.721   2
   0   4   2 1744.35 142.512   4
   0   4   2 1898.50 158.520   3
   0  -4   2 1757.34 102.777   3
   0  -4   2 1684.81 156.289   1
   0   5   2 1698.36 156.098   4
   0   5   2 1704.37 160.027   3
   0  -5   2 1608.28 154.974   1
   0  -5   2 1406.17 137.776   2
   0   5   2 1462.01 88.3520   1
   0  -5   2 1439.22 90.2168   3
   0  -6   2 9561.71 370.334   1
   0  -6   2 9135.19 352.757   2
   0   6   2 9201.27 357.838   4
   0   6   2 9027.96 231.915   1
   0  -6   2 8729.96 237.921   3
   0   6   2 9070.57 362.940   3
   0   7   2 2198.10 185.277   4
   0  -7   2 2014.70 106.778   3
   0  -7   2 2153.16 196.679   1
   0  -7   2 2128.26 186.689   2
   0   7   2 1960.94 181.081   3
   0   7   2 2136.27 104.966   1
   0  -8   2 1956.17 105.366   3
   0  -8   2 1894.13 189.616   2
   0   8   2 1699.68 178.699   4
   0   8   2 1853.40 99.0549   1
   0  -9   2 2591.51 221.569   2
   0  -9   2 2381.87 121.014   3
   0   9   2 2327.63 118.079   1
   0   9   2 2390.02 204.316   4
   0 -10   2 2051.85 205.405   2
   0  10   2 2524.93 240.437   4
   0 -10   2 2035.09 117.075   3
   0  10   2 2185.02 118.118   1
   0  11   2 301.351 54.3598   1
   0  11   2 440.713 141.941   4
   0 -11   2 249.739 55.1238   3
   0 -11   2 196.302 118.513   2
   0 -12   2 6.71301 123.422   2
   0  12   2 24.1323 104.341   4
   0 -12   2 25.1884 46.6532   3
   0 -13   2 1063.70 99.3168   3
   0  13   2 1225.63 190.916   4
   0 -13   2 874.773 176.671   2
   0 -14   2 1340.50 224.680   2
   0  14   2 1115.22 201.322   4
   0 -14   2 1152.49 109.082   3
   0 -15   2 811.981 190.019   2
   0 -15   2 960.925 104.498   3
   0  15   2 845.113 197.996   4
   0 -16   2 886.083 105.192   3
   0 -16   2 957.556 199.383   2
   0  16   2 1236.66 218.263   4
   0 -17   2 226.618 132.718   2
   0 -17  -2 650.992 159.702   2
   0  17   2 847.026 194.992   4
   0  18   2 113.541 146.252   4
   0  18  -2 194.061 128.637   4
   0 -18   2 318.780 173.928   2
   0 -18  -2 216.054 134.068   2
   0 -19   2 223.459 123.766   2
   0  19  -2 201.620 142.731   4
   0 -19  -2 496.170 158.272   2
   0  19   2 326.558 165.273   4
   0  20   2-73.3077 131.306   4
   0  20  -2-175.942 128.300   4
   0 -20   2-65.7921 127.610   2
   0 -20  -2-153.385 131.426   2
   0  21   2 248.400 156.225   4
   0  21  -2 293.732 165.281   4
   0 -21  -2 51.6572 109.920   2
   0 -21   2 156.477 163.107   2
   0 -22  -2 246.988 152.511   2
   0 -22   2 186.843 154.367   2
   0  22   2 187.030 195.349   4
   0  22  -2 191.450 147.328   4
   0  23  -2 274.262 172.027   4
   0 -23  -2-85.4373 108.873   2
   0  23   2 404.777 204.964   4
   0 -23   2 68.0403 150.242   2
   0 -24   2-199.399 168.743   2
   0  24  -2 223.818 146.178   4
   0  24   2-97.3152 157.528   4
   0 -24  -2-53.9316 119.672   2
   0 -25  -2 67.4442 116.952   2
   0 -25   2-143.803 128.935   2
   0  25  -2-98.6976 136.567   4
   0  25   2 29.7437 137.145   4
   0 -26   2 102.046 143.828   2
   0 -26  -2-135.581 134.142   2
   0  26  -2 147.047 120.677   4
   0 -27   2 189.384 164.389   2
   0  27   2 309.547 198.332   4
   0 -27  -2 601.618 209.092   2
   0  28   2 466.775 226.362   4
   0 -28   2 1.71824 140.067   2
   1   0   2 373669. 4976.96   4
   1   0   2 338492. 4976.70   1
  -1   0   2 349137. 5012.92   1
   1   0   2 360209. 5029.81   3
  -1   0   2 371845. 4983.19   2
   1   0   2 380101. 5063.90   2
  -1   0   2 379102. 5055.87   4
   1   1   2 29144.0 630.115   3
  -1   1   2 27555.9 616.543   3
  -1  -1   2 29780.6 617.964   4
   1   1   2 29596.1 592.221   4
   1  -1   2 29129.9 603.210   3
   1   1   2 29997.5 628.154   2
  -1  -1   2 26813.2 570.261   3
  -1  -1   2 29114.0 626.148   1
   1   1   2 27290.8 567.480   1
  -1   1   2 30165.7 640.504   4
   1  -1   2 29668.2 563.535   4
  -1   1   2 28759.7 594.020   1
  -1   1   2 29562.7 566.850   2
   1  -1   2 30036.3 640.505   2
  -1  -1   2 28908.8 591.538   2
   1  -1   2 30066.9 616.725   1
  -1   2   2 418.495 88.4128   4
  -1  -2   2 413.386 57.8013   3
  -1  -2   2 396.534 72.2761   2
  -1  -2   2 369.306 85.0725   4
   1  -2   2 378.607 97.9203   1
   1   2   2 430.841 93.2223   3
  -1  -2   2 391.787 79.2882   1
   1  -2   2 370.638 63.8287   4
   1  -2   2 322.866 82.0067   2
   1  -2   2 343.273 67.1587   3
  -1   2   2 452.116 70.8646   1
   1   2   2 305.427 55.3439   1
   1   2   2 485.510 81.4685   4
  -1   2   2 284.621 60.4798   2
  -1   2   2 424.529 96.8656   3
   1  -3   2 107.068 70.1832   2
   1   3   2 23.6194 34.3168   1
  -1  -3   2 157.128 87.3858   1
  -1   3   2 120.973 78.9739   3
   1  -3   2 75.1992 73.9778   1
   1  -3   2 71.9531 46.9902   3
   1   3   2 82.4630 70.2729   3
  -1   3   2 114.071 53.9534   1
  -1  -3   2 72.6206 59.5787   2
  -1   3   2 49.0837 71.9768   4
  -1  -3   2 59.8576 34.5602   3
   1   3   2-110.337 63.4657   4
  -1   4   2 138.407 88.6370   3
   1   4   2 76.7731 69.2750   3
  -1  -4   2-4.53877 56.2530   2
   1   4   2 36.7351 26.5477   1
   1  -4   2 135.194 76.3848   2
   1  -4   2 75.7748 49.5105   3
  -1   4   2 151.574 91.3145   4
  -1  -4   2 52.2223 33.3408   3
  -1  -4   2 102.267 73.9286   1
  -1   4   2 3.95863 45.1982   1
   1   4   2 114.059 70.0354   4
   1  -5   2 3670.64 163.056   3
   1  -5   2 3327.00 209.843   2
  -1  -5   2 2822.37 216.339   1
  -1  -5   2 3373.94 116.439   3
   1   5   2 3240.52 107.968   1
  -1   5   2 3261.62 211.805   4
  -1  -5   2 3474.93 209.640   2
   1   5   2 3295.35 206.215   4
   1   5   2 3521.55 213.756   3
  -1   5   2 3573.96 155.258   1
  -1   6   2 37966.7 820.220   4
  -1   6   2 36619.3 658.863   1
  -1  -6   2 35359.0 561.396   3
   1  -6   2 37714.5 823.163   2
   1   6   2 37638.4 808.459   4
   1   6   2 38207.8 830.583   3
  -1  -6   2 38601.7 812.206   2
  -1  -6   2 37746.3 841.115   1
   1  -6   2 38027.6 673.844   3
   1  -7   2 34523.7 807.394   2
   1   7   2 34337.5 803.122   4
   1  -7   2 34180.4 643.945   3
  -1   7   2 34362.6 633.316   1
  -1  -7   2 31272.8 525.768   3
   1   7   2 36886.4 824.999   3
  -1  -7   2 35990.5 821.696   1
  -1  -7   2 35190.2 807.792   2
  -1   7   2 35998.1 815.488   4
   1  -8   2 48389.2 852.239   3
   1   8   2 50158.4 1053.52   4
   1  -8   2 50590.5 1060.94   2
  -1   8   2 51341.4 1060.55   4
  -1   8   2 47952.6 840.506   1
  -1  -8   2 48060.8 1044.62   2
  -1  -8   2 48676.3 1054.43   1
   1   8   2 46088.3 711.752   1
   1   8   2 50016.9 1055.16   3
   1   9   2 2510.00 209.649   3
  -1  -9   2 2362.96 212.850   2
   1  -9   2 2318.72 207.743   2
  -1  -9   2 2515.68 214.879   1
   1  -9   2 2373.99 142.292   3
  -1  -9   2 1992.56 88.2609   3
   1   9   2 2255.31 90.5865   1
  -1   9   2 2187.59 133.099   1
   1   9   2 2448.83 214.558   4
  -1   9   2 2536.04 218.887   4
  -1 -10   2 404.734 133.965   2
   1 -10   2 359.042 124.242   2
   1  10   2 117.510 105.046   4
  -1  10   2 312.555 62.9914   1
   1  10   2 317.294 37.6818   1
   1 -10   2 359.094 67.9099   3
  -1  10   2 339.713 120.992   4
  -1 -10   2 234.984 34.6560   3
   1 -11   2 595.439 145.697   2
   1 -11   2 471.844 81.4599   3
  -1 -11   2 447.907 50.5293   3
  -1  11   2 475.151 118.405   4
   1  11   2 501.995 50.3745   1
  -1  11   2 519.979 79.7526   1
   1  11   2 384.737 115.002   4
  -1 -11   2 623.617 135.557   2
   1 -12   2-15.5437 47.7195   3
   1 -12   2 12.5379 108.768   2
   1  12   2 1.94829 30.5684   1
  -1 -12   2-25.3071 101.170   2
  -1 -12   2 59.4074 27.4969   3
   1  12   2-129.911 122.502   4
  -1  12   2 122.440 128.466   4
   1 -13   2 2338.81 164.699   3
  -1 -13   2 2120.30 114.013   3
  -1  13   2 2436.67 251.702   4
   1 -13   2 2215.85 241.722   2
  -1 -13   2 2086.88 238.024   2
   1  13   2 1985.97 237.621   4
   1  13   2 2310.15 120.063   1
   1  14   2 9333.66 495.322   4
  -1 -14   2 8469.51 257.906   3
  -1  14   2 9411.46 504.553   4
  -1 -14   2 9724.24 504.329   2
   1 -14   2 10398.2 516.216   2
   1 -14   2 8733.72 330.800   3
  -1  15   2 5541.27 394.637   4
  -1 -15   2 5799.35 214.581   3
   1  15   2 6568.09 436.060   4
  -1 -15   2 6312.54 430.392   2
   1 -15   2 5710.86 407.207   2
  -1 -16   2 3056.07 316.501   2
   1 -16   2 2637.78 289.809   2
  -1  16  -2 3034.85 281.293   4
   1  16   2 2608.07 290.464   4
  -1  16   2 2712.04 288.848   4
   1 -16  -2 2975.24 277.659   2
  -1 -17   2 2058.95 284.334   2
   1  17   2 1671.22 237.992   4
   1 -17  -2 2017.53 235.874   2
  -1  17   2 2302.48 287.106   4
  -1  17  -2 2311.03 264.585   4
   1 -17   2 1960.32 169.136   3
   1 -17   2 1989.21 262.609   2
   1 -18   2 3191.35 336.266   2
  -1 -18   2 3142.95 344.528   2
   1  18   2 3508.37 361.034   4
   1 -18  -2 3267.71 303.489   2
  -1  18   2 3186.04 342.770   4
  -1  18  -2 3537.52 322.764   4
  -1 -19   2 561.502 180.102   2
   1 -19   2 185.745 135.850   2
   1 -19  -2 216.283 142.633   2
  -1 -19  -2 77.4950 109.112   2
   1  19   2 328.727 176.446   4
  -1  19  -2 486.882 154.081   4
  -1  19   2 126.121 141.894   4
   1  19  -2 502.073 176.984   4
  -1 -20  -2 931.692 209.509   2
   1 -20  -2 787.265 174.678   2
   1  20   2 916.963 205.057   4
  -1  20   2 1099.11 232.859   4
   1  20  -2 743.550 196.300   4
  -1 -20   2 785.363 211.731   2
  -1  20  -2 726.366 170.178   4
   1 -20   2 543.915 177.610   2
   1 -21   2 1048.11 227.386   2
  -1  21  -2 864.279 193.674   4
   1  21  -2 966.702 225.412   4
  -1 -21  -2 1301.39 242.258   2
  -1  21   2 659.897 186.125   4
  -1 -21   2 1016.69 224.821   2
   1  21   2 889.251 219.767   4
   1 -21  -2 1207.74 236.578   2
  -1 -22   2 1545.36 282.770   2
  -1 -22  -2 2010.11 298.350   2
  -1  22  -2 2203.44 280.257   4
  -1  22   2 2023.20 299.946   4
   1 -22   2 1778.35 289.753   2
   1 -22  -2 1869.12 268.835   2
   1  22   2 1776.92 303.187   4
   1  22  -2 1787.13 275.092   4
  -1 -23  -2 1964.39 305.091   2
   1 -23  -2 1795.41 275.422   2
   1 -23   2 2078.47 324.684   2
  -1  23  -2 2378.30 312.739   4
   1  23  -2 2094.32 306.574   4
  -1  23   2 1892.20 308.233   4
   1  23   2 2157.70 342.735   4
  -1 -23   2 2160.18 333.432   2
  -1  24  -2 1593.96 261.281   4
   1  24  -2 2448.74 348.480   4
  -1 -24   2 1992.01 331.341   2
  -1 -24  -2 2204.96 321.028   2
   1  24   2 1496.90 309.219   4
  -1  24   2 1281.96 281.068   4
   1 -24  -2 1772.20 272.843   2
   1 -24   2 1668.34 295.186   2
   1  25   2 145.340 133.949   4
  -1 -25   2 28.9875 131.482   2
   1 -25  -2 34.9719 120.134   2
   1  25  -2 99.5476 142.157   4
   1 -25   2 41.5314 131.930   2
  -1  25   2 158.680 193.236   4
  -1 -25  -2 153.439 160.765   2
   1  26   2 340.097 211.050   4
  -1 -26  -2 0.23208 151.371   2
  -1 -26   2 369.068 219.018   2
  -1  26   2 141.598 176.231   4
   1 -26   2 448.341 192.588   2
   1  26  -2 427.299 183.057   4
   1 -27   2 292.003 180.054   2
  -1 -27   2 700.596 275.948   2
  -1 -27  -2 754.384 239.817   2
   1  27  -2 585.731 204.000   4
  -1  27   2 860.287 241.286   4
   1  27   2 526.002 201.453   4
   1  28   2 314.034 203.352   4
  -1 -28   2 841.387 287.588   2
  -1 -28  -2 350.471 189.718   2
  -1  28   2 626.859 233.963   4
   1 -28   2 401.693 188.906   2
   2   0   2 236976. 3436.83   3
  -2   0   2 232873. 3458.06   4
  -2   0   2 229294. 3313.21   2
  -2   0   2 235766. 3425.54   1
   2   0   2 242475. 3473.44   2
   2   0   2 234299. 3312.22   4
  -2   1   2 1096.35 125.950   4
   2   1   2 1077.60 94.7578   4
   2   1   2 1252.21 123.389   3
   2  -1   2 1269.57 124.693   3
   2   1   2 748.034 116.028   2
   2  -1   2 1050.80 78.6334   4
  -2   1   2 1035.95 85.6912   2
  -2  -1   2 1089.55 126.230   1
   2  -1   2 877.894 107.457   2
  -2  -1   2 1093.27 98.4620   2
  -2  -1   2 1243.07 121.618   4
  -2   1   2 1150.01 115.916   1
   2  -2   2 3884.84 191.045   3
  -2  -2   2 3910.48 177.850   2
  -2   2   2 3376.84 202.651   4
   2  -2   2 3566.09 207.495   2
  -2   2   2 3377.58 141.382   2
  -2  -2   2 3676.02 204.407   1
  -2   2   2 3614.23 181.013   1
   2   2   2 3577.58 207.803   3
   2   2   2 3863.25 177.916   4
   2  -2   2 3310.90 136.356   4
   2  -3   2 23248.5 521.714   3
  -2  -3   2 22238.1 571.320   1
   2  -3   2 22448.0 581.757   2
   2   3   2 23339.4 582.917   3
  -2   3   2 22037.1 506.326   1
  -2  -3   2 22961.4 524.067   2
  -2   3   2 21988.3 570.720   4
   2   3   2 22866.2 527.359   4
   2  -4   2 7252.45 306.180   2
   2   4   2 7763.01 291.718   4
  -2  -4   2 6930.60 308.387   1
  -2  -4   2 7449.16 286.222   2
  -2   4   2 7236.76 306.669   4
  -2   4   2 7284.77 257.152   1
   2  -4   2 7062.46 258.427   3
   2   4   2 7768.67 313.833   3
   2   5   2 4802.81 259.083   3
   2  -5   2 5415.39 222.168   3
  -2  -5   2 5151.85 253.909   2
   2  -5   2 4799.75 264.051   2
   2   5   2 5445.29 257.406   4
  -2   5   2 5360.89 270.434   4
  -2  -5   2 5125.81 266.512   1
  -2   5   2 5341.59 216.390   1
  -2  -6   2 14418.8 486.446   1
  -2  -6   2 14899.6 471.984   2
  -2   6   2 14666.6 484.361   4
   2   6   2 14903.3 468.384   4
   2  -6   2 14835.1 484.691   2
  -2   6   2 14900.3 394.988   1
   2  -6   2 15026.2 402.002   3
   2   6   2 15062.7 483.707   3
  -2   7   2 4702.83 274.056   4
   2  -7   2 5247.82 287.874   2
  -2  -7   2 5242.27 280.440   2
   2   7   2 5352.11 280.719   4
   2   7   2 5078.59 283.729   3
  -2  -7   2 4867.31 280.070   1
   2  -7   2 4899.14 218.563   3
  -2   7   2 4951.97 216.323   1
   2  -8   2 11809.0 364.523   3
  -2   8   2 11612.4 354.995   1
   2   8   2 11707.9 451.854   4
  -2  -8   2 12322.5 461.221   1
   2   8   2 12857.4 460.359   3
   2  -8   2 11993.1 456.284   2
  -2   8   2 11687.6 450.926   4
  -2  -8   2 11719.2 450.445   2
   2  -9   2 425.153 118.512   2
  -2   9   2 421.503 76.7995   1
  -2  -9   2 569.061 123.945   2
  -2   9   2 388.703 114.359   4
   2  -9   2 481.969 88.9607   3
  -2  -9   2 318.660 113.796   1
   2   9   2 551.649 120.394   3
   2   9   2 426.008 116.158   4
   2  10   2 7889.38 396.845   4
   2 -10   2 8102.79 308.880   3
   2 -10   2 8585.53 407.744   2
  -2  10   2 8498.14 401.939   4
  -2 -10   2 8614.72 396.660   1
  -2 -10   2 7572.27 390.588   2
  -2  10   2 8153.70 302.179   1
   2  10   2 8512.57 397.152   3
  -2 -11   2 4043.89 293.567   1
   2 -11   2 4249.56 301.469   2
  -2  11   2 4219.64 302.695   4
  -2 -11   2 4106.07 293.359   2
   2 -11   2 3790.99 217.070   3
   2  11   2 4196.38 279.954   3
  -2  11   2 3873.94 213.219   1
   2  11   2 4495.19 305.273   4
   2 -12   2 5248.33 336.160   2
   2 -12   2 4723.69 247.036   3
  -2  12   2 5220.10 337.525   4
  -2 -12   2 4519.37 319.907   2
   2  12   2 5130.74 341.877   4
   2  13   2 6437.72 401.313   4
   2 -13   2 6485.91 391.289   2
  -2  13   2 6102.40 380.599   4
  -2 -13   2 6105.12 388.228   2
   2 -13   2 5967.91 280.890   3
   2  13   2 5640.05 146.473   1
  -2  14  -2 336.209 116.156   4
   2 -14   2 268.051 138.923   2
   2 -14  -2 17.1488 95.7819   2
   2  14   2 234.329 140.374   4
   2  14   2 77.1182 28.1475   1
  -2  14   2-119.845 116.345   4
  -2 -14   2 132.167 129.745   2
   2 -15   2 934.677 178.535   2
   2 -15  -2 1022.95 157.025   2
  -2  15   2 918.318 181.474   4
  -2  15  -2 1245.92 175.380   4
   2  15   2 1015.54 210.465   4
  -2 -15   2 1234.32 203.502   2
   2 -16   2 1336.48 217.678   2
   2 -16  -2 1480.63 185.049   2
  -2 -16   2 1205.25 205.312   2
  -2  16   2 992.788 177.201   4
  -2  16  -2 1940.33 222.127   4
   2  16   2 1715.35 252.584   4
  -2  17  -2 225.705 117.887   4
   2 -17  -2 166.423 103.704   2
   2 -17   2 211.435 132.197   2
   2  17   2 28.8436 130.301   4
  -2 -17   2 37.1929 118.135   2
  -2  17   2 91.3196 113.101   4
  -2 -18   2 8.88904 124.325   2
  -2  18  -2 105.276 85.6671   4
   2 -18   2 132.270 136.190   2
   2  18   2 115.613 138.010   4
  -2  18   2 181.676 134.579   4
   2 -18  -2 204.529 114.535   2
   2  19   2 1204.84 245.946   4
   2 -19   2 1283.79 228.725   2
  -2 -19   2 1340.01 247.956   2
  -2  19   2 1418.52 248.414   4
   2 -19  -2 1689.14 233.040   2
  -2  19  -2 1795.55 235.125   4
  -2 -20  -2 475.313 183.993   2
   2 -20  -2 714.264 185.156   2
   2 -20   2 625.137 191.875   2
  -2 -20   2 240.535 158.495   2
   2  20  -2 656.014 198.896   4
  -2  20   2 452.629 165.406   4
   2  20   2 296.146 170.774   4
  -2  20  -2 402.310 149.591   4
   2 -21   2 257.824 145.236   2
  -2 -21   2 435.902 196.204   2
   2 -21  -2 226.995 132.039   2
   2  21   2 96.0724 134.584   4
  -2 -21  -2 161.675 132.287   2
  -2  21   2 253.006 165.051   4
  -2  21  -2 279.579 138.953   4
   2  21  -2 80.5923 137.011   4
  -2 -22   2 724.725 237.602   2
   2 -22   2-35.0171 132.249   2
  -2 -22  -2 148.323 143.187   2
   2 -22  -2 582.042 170.528   2
   2  22  -2 60.0113 118.303   4
  -2  22  -2 199.425 135.445   4
   2  22   2-161.715 161.365   4
  -2  22   2 285.738 163.939   4
   2 -23   2-103.525 168.251   2
  -2 -23  -2 314.570 161.406   2
   2  23   2 149.479 151.659   4
   2  23  -2 120.116 156.824   4
  -2  23  -2 174.947 130.681   4
   2 -23  -2 120.665 138.357   2
  -2 -23   2 277.790 190.123   2
  -2  23   2-194.107 161.502   4
   2 -24   2 312.459 190.938   2
  -2 -24  -2 343.936 184.554   2
   2  24   2 378.194 183.455   4
  -2 -24   2 228.996 170.706   2
  -2  24   2 86.7098 135.000   4
   2  24  -2 60.3723 142.144   4
  -2 -25   2 148.813 159.339   2
  -2 -25  -2 93.1541 139.661   2
   2  25   2 291.595 195.999   4
  -2  25   2-97.4273 147.408   4
   2 -25   2 13.0616 153.878   2
   2  25  -2 273.764 159.738   4
  -2  26   2 294.178 184.231   4
   2 -26   2-100.804 142.707   2
  -2 -26  -2-203.079 173.235   2
  -2 -26   2 551.256 224.474   2
   2  26   2-33.7972 165.723   4
   2  26  -2 111.395 145.071   4
  -2  27   2 237.326 174.110   4
   2  27   2 577.183 226.739   4
  -2 -27  -2 515.854 177.531   2
  -2 -27   2 1079.38 279.926   2
   2  27  -2 308.735 172.043   4
   2 -27   2 680.852 238.226   2
   2  28  -2-31.7650 138.290   4
  -2 -28  -2 21.8920 145.375   2
   2 -28   2-168.435 172.478   2
  -2  28   2-491.223 216.296   4
  -3   0   2 226784. 3301.10   4
   3   0   2 219369. 3309.58   2
  -3   0   2 221819. 3272.35   1
   3   0   2 214362. 3093.20   4
  -3   0   2 216292. 3098.65   2
   3   0   2 221040. 3280.15   3
   3  -1   2 18444.9 490.063   3
   3   1   2 18133.8 500.732   3
  -3   1   2 18702.2 514.624   4
   3  -1   2 17480.5 356.409   4
  -3   1   2 18425.4 481.697   1
   3   1   2 17813.0 401.369   4
  -3   1   2 18034.5 362.229   2
  -3  -1   2 18303.9 504.726   4
   3   1   2 18895.7 513.959   2
  -3  -1   2 18155.0 497.045   1
   3  -1   2 18361.3 508.676   2
  -3  -1   2 17987.4 403.002   2
   3  -2   2 3502.04 197.343   3
   3   2   2 3629.47 171.095   4
  -3  -2   2 3256.02 204.729   1
  -3  -2   2 3586.52 167.766   2
  -3   2   2 3331.53 206.091   4
   3   2   2 3469.24 211.941   3
   3  -2   2 2980.90 214.980   2
   3  -2   2 3192.15 112.341   4
  -3   2   2 3581.35 196.099   1
  -3   2   2 3195.37 114.564   2
   3  -3   2 409.814 90.7950   3
  -3   3   2 663.895 110.302   4
   3  -3   2 423.385 106.688   2
  -3  -3   2 360.676 96.2597   1
  -3   3   2 367.636 83.9971   1
   3   3   2 506.900 109.841   3
  -3  -3   2 456.945 81.0386   2
   3   3   2 502.108 80.3256   4
   3  -4   2 4738.17 230.315   3
   3   4   2 4567.69 248.987   3
   3  -4   2 4276.96 257.112   2
  -3  -4   2 4568.73 253.617   1
   3   4   2 4962.53 230.324   4
  -3  -4   2 5416.49 236.808   2
  -3   4   2 4453.76 254.774   4
  -3   4   2 4693.96 222.642   1
  -3  -5   2 2983.58 192.320   2
   3   5   2 3275.25 205.267   4
   3  -5   2 3243.50 188.971   3
  -3   5   2 3141.84 180.736   1
  -3   5   2 3068.12 219.548   4
  -3  -5   2 2773.03 202.612   1
   3   5   2 3011.37 212.991   3
   3  -5   2 3161.26 222.908   2
  -3  -6   2 20561.8 566.880   2
   3  -6   2 20470.9 527.156   3
   3  -6   2 19701.2 595.233   2
  -3   6   2 19535.8 592.258   4
   3   6   2 21134.2 573.282   4
  -3   6   2 19486.3 507.605   1
  -3  -6   2 20138.9 592.918   1
   3   6   2 20627.9 589.188   3
   3   7   2 14394.3 489.764   3
   3  -7   2 14736.8 504.134   2
   3  -7   2 14389.9 432.824   3
  -3  -7   2 14337.9 481.732   2
  -3   7   2 14084.4 492.691   4
  -3  -7   2 14103.2 493.464   1
  -3   7   2 14131.3 420.658   1
   3   7   2 14402.4 486.581   4
   3   8   2 25942.4 715.528   3
   3   8   2 25973.0 721.708   4
  -3   8   2 25903.0 722.800   4
  -3  -8   2 26172.0 724.115   1
  -3  -8   2 25900.4 712.545   2
  -3   8   2 25466.7 618.508   1
   3  -8   2 26127.3 634.211   3
   3  -8   2 26536.5 733.427   2
   3   9   2 16.2443 77.1959   3
   3  -9   2-4.32494 91.6165   2
   3   9   2-127.739 90.4411   4
  -3   9   2-11.3964 75.6323   4
  -3  -9   2 143.415 98.1980   1
  -3  -9   2-0.33790 94.9644   2
  -3   9   2 167.568 79.0553   1
   3  -9   2 51.3795 64.8925   3
   3  10   2 380.659 125.980   4
   3  10   2 295.379 113.853   3
   3 -10   2 285.021 75.9475   3
   3 -10   2 328.507 109.489   2
  -3 -10   2 248.889 94.9184   1
  -3  10   2 332.680 90.5985   1
  -3  10   2 376.610 118.534   4
  -3 -10   2 306.045 109.875   2
  -3  11  -2 661.612 107.252   4
   3 -11   2 603.099 132.390   2
  -3 -11   2 691.913 142.252   1
   3  11   2 628.949 126.633   3
  -3  11   2 638.518 111.095   1
   3 -11  -2 631.317 102.989   2
   3 -11   2 452.316 98.9607   3
  -3  11   2 580.575 137.687   4
  -3 -11   2 484.211 123.839   2
   3  11   2 637.469 137.181   4
   3 -12   2 2207.62 190.433   3
   3  12   2 2614.77 236.141   3
   3  12   2 2151.78 241.611   4
  -3  12  -2 2114.24 181.353   4
   3 -12   2 1907.93 220.966   2
  -3  12   2 1861.42 224.883   4
   3 -12  -2 2127.60 177.436   2
  -3 -12   2 1953.89 219.682   2
  -3 -12   2 2177.56 231.814   1
   3  13   2 1287.62 182.539   3
   3 -13   2 1042.72 179.383   2
   3 -13  -2 1248.88 158.250   2
   3 -13   2 1141.27 147.970   3
  -3 -13   2 1285.85 189.356   1
  -3  13   2 963.293 170.997   4
   3  13   2 1230.14 206.882   4
  -3  13  -2 1172.10 156.550   4
  -3 -13   2 1253.48 203.798   2
   3 -14   2 9468.43 496.488   2
  -3  14   2 8608.89 480.819   4
  -3 -14   2 8698.56 501.436   2
  -3  14  -2 10263.8 431.975   4
   3  14   2 8944.85 493.031   4
   3 -14  -2 9506.35 418.041   2
   3 -15   2 548.883 165.741   2
   3 -15  -2 972.355 148.248   2
  -3 -15   2 1157.01 214.665   2
  -3  15   2 913.911 180.018   4
   3  15   2 685.971 174.665   4
  -3  15  -2 1058.27 156.702   4
   3 -16  -2 1305.72 175.327   2
   3  16   2 1179.72 231.064   4
  -3 -16   2 1142.23 221.016   2
  -3  16   2 947.177 180.063   4
  -3  16  -2 1205.54 171.881   4
   3 -16   2 1086.38 206.688   2
   3 -17   2 2194.65 268.802   2
  -3 -17   2 2395.39 288.468   2
   3 -17  -2 2579.35 252.463   2
  -3  17   2 2182.53 276.375   4
   3  17   2 2487.93 292.742   4
  -3  17  -2 2757.43 256.710   4
   3 -18   2 3531.92 348.361   2
  -3 -18   2 3033.59 344.425   2
  -3  18   2 4021.21 368.143   4
   3 -18   2 3874.59 278.615   3
   3 -18  -2 3896.76 316.412   2
  -3  18  -2 4390.75 330.100   4
   3  18   2 3278.25 352.778   4
   3 -19   2-36.4150 112.667   2
  -3 -19   2-57.9292 156.869   2
  -3  19  -2 256.276 106.213   4
   3 -19  -2 80.2987 84.7513   2
   3  19   2-1.60592 146.597   4
  -3  19   2-55.6567 143.714   4
   3  20   2 62.6572 131.509   4
   3 -20  -2 523.185 157.308   2
   3 -20   2 481.413 178.269   2
  -3 -20   2 446.694 177.685   2
  -3  20   2 328.424 141.520   4
  -3  20  -2 351.784 131.228   4
   3  21   2 242.213 136.933   4
  -3 -21   2 668.624 215.788   2
   3 -21   2 623.090 173.575   2
   3 -21  -2 471.110 138.009   2
  -3 -21  -2 684.644 204.528   2
   3  21  -2 518.680 191.256   4
  -3  21  -2 307.800 136.925   4
  -3  21   2 303.595 150.122   4
  -3 -22   2 1184.64 264.284   2
   3  22  -2 1548.95 286.473   4
  -3 -22  -2 1047.21 235.769   2
   3 -22   2 1199.00 252.021   2
  -3  22   2 961.348 215.166   4
   3  22   2 1347.91 284.744   4
   3  23   2 1535.79 290.722   4
   3  23  -2 1315.79 273.503   4
   3 -23   2 1364.59 274.484   2
  -3 -23   2 1652.96 294.192   2
  -3 -23  -2 1065.99 233.496   2
  -3  23   2 1536.96 277.032   4
  -3  24   2 1391.27 274.104   4
   3 -24   2 899.269 254.862   2
  -3 -24   2 1342.12 295.134   2
   3  24   2 1337.28 284.161   4
  -3 -24  -2 1087.34 267.390   2
   3  24  -2 847.941 259.826   4
   3  25   2 404.205 214.059   4
  -3  25   2 161.484 156.011   4
  -3 -25   2 354.557 213.087   2
  -3 -25  -2 481.690 201.653   2
   3 -25   2 85.8183 160.299   2
   3  25  -2 102.476 149.433   4
   3 -26   2-182.660 179.665   2
  -3 -26   2-212.171 187.298   2
  -3 -26  -2 38.3175 130.012   2
  -3  26   2 91.7271 139.409   4
   3  26   2 120.428 185.564   4
   3  26  -2 491.431 195.348   4
  -3 -27   2 401.938 229.304   2
  -3 -27  -2 393.819 199.351   2
   3  27   2 795.750 257.772   4
  -3  27   2 348.280 161.205   4
   3  27  -2 627.693 228.888   4
   3 -27   2 160.203 186.106   2
  -3 -28  -2 225.526 171.108   2
   3 -28   2-97.9074 170.524   2
  -3  28   2 181.708 150.697   4
   3  28  -2 233.741 175.431   4
   4   0   2 190.956 42.8654   4
  -4   0   2 217.133 41.8093   2
  -4   0   2 363.053 93.1534   1
   4   0   2 123.315 84.5009   3
  -4   0   2 295.411 90.9602   4
   4   0   2 171.043 91.4850   2
  -4  -1   2 428.165 63.7852   2
  -4   1   2 342.181 91.4621   4
   4   1   2 360.066 94.7440   3
  -4  -1   2 455.645 109.826   4
   4  -1   2 434.856 98.3636   3
   4  -1   2 297.606 40.2576   4
  -4  -1   2 560.509 114.571   1
   4   1   2 394.487 64.3616   4
   4  -1   2 411.740 91.1589   2
  -4   1   2 328.791 90.3610   1
  -4   1   2 329.356 41.0172   2
   4  -2   2 6444.79 288.101   3
   4  -2   2 6519.69 294.579   2
  -4  -2   2 6325.62 228.630   2
   4   2   2 6181.22 229.671   4
  -4   2   2 6074.40 274.397   1
  -4  -2   2 6191.03 292.453   1
  -4   2   2 6695.08 304.727   4
   4   2   2 6213.59 290.960   3
   4   3   2 120.788 57.0409   4
  -4   3   2 22.1857 91.9783   4
  -4  -3   2 158.269 56.8759   2
   4  -3   2 327.013 94.5562   3
  -4   3   2 100.643 74.4515   1
   4  -3   2 153.420 75.9010   2
  -4  -3   2 184.084 83.3928   1
   4   3   2 310.977 96.4677   3
  -4   4   2 944.825 117.842   1
   4  -4   2 746.862 126.155   2
  -4  -4   2 942.604 132.637   1
   4   4   2 919.646 133.339   3
  -4  -4   2 905.062 112.918   2
   4  -4   2 1035.37 120.670   3
  -4   4   2 676.416 127.101   4
   4   4   2 998.914 110.852   4
  -4   5  -2 5.34212 12.8681   4
   4  -5   2 18.5392 69.3230   3
  -4  -5   2-121.663 79.9129   2
   4   5   2 63.8091 76.6041   3
  -4  -5   2 37.8433 76.1126   1
  -4   5   2 95.8257 67.2601   1
  -4   5  -2 21.6281 14.2994   4
   4   5   2 62.5338 62.7763   4
   4  -5   2-72.7360 78.8134   2
   4  -6  -2 515.572 51.6401   2
  -4   6  -2 441.573 44.8528   4
   4   6   2 573.748 104.699   3
  -4  -6   2 515.273 110.568   1
  -4  -6   2 428.126 97.4190   2
   4  -6   2 586.354 107.983   3
  -4   6   2 553.560 121.902   4
   4   6   2 343.027 77.5903   4
  -4   6   2 458.024 84.8841   1
   4  -6   2 510.648 117.106   2
   4  -7   2 275.739 112.056   2
   4   7   2-61.9063 83.0532   3
  -4   7   2 30.3231 67.8681   1
  -4  -7   2 36.5218 71.0507   2
   4  -7  -2 94.9530 38.9366   2
   4  -7   2 60.1072 76.8302   3
  -4   7   2 214.859 91.9767   4
  -4  -7   2 90.8573 91.5052   1
   4   7   2 26.3660 82.2849   4
  -4   7  -2 78.1038 33.8060   4
  -4  -8   2-30.8018 82.1094   1
  -4   8   2 104.137 77.6056   1
   4   8   2 2.25324 91.4411   4
  -4   8  -2 20.6604 40.3388   4
   4  -8  -2 79.2557 39.5051   2
   4  -8   2 93.5363 82.5587   3
  -4   8   2 39.0841 79.2647   4
   4  -8   2 134.918 81.9979   2
  -4  -8   2-22.3068 85.2153   2
   4   8   2 60.3766 96.4346   3
   4  -9   2 532.381 119.166   2
  -4   9   2 556.672 108.846   1
   4   9   2 569.100 121.609   3
   4  -9   2 734.033 124.171   3
  -4  -9   2 614.678 122.549   1
  -4  -9   2 499.057 119.836   2
  -4   9  -2 428.226 70.2007   4
  -4   9   2 363.328 107.727   4
   4  -9  -2 434.149 69.4813   2
   4   9   2 532.524 133.047   4
   4 -10   2 786.208 140.493   2
  -4  10   2 914.665 132.973   1
  -4  10   2 848.768 158.026   4
   4  10   2 1252.70 187.258   4
   4  10   2 806.595 132.582   3
  -4  10  -2 779.054 97.6023   4
  -4 -10   2 892.398 166.225   2
   4 -10   2 902.774 139.572   3
   4 -10  -2 891.984 100.547   2
  -4 -10   2 884.422 151.395   1
  -4  11   2 186.889 88.2413   1
  -4  11  -2 201.162 64.8964   4
  -4 -11   2 13.7861 98.2685   2
   4 -11   2 177.753 93.4060   3
  -4  11   2 122.154 97.4329   4
   4 -11  -2 127.363 62.3494   2
   4 -11   2 16.0763 95.2148   2
   4  11   2 41.2824 101.848   4
   4  11   2-23.2264 80.8037   3
  -4 -11   2 93.7935 91.8577   1
   4  12   2 114.268 90.6442   3
   4 -12   2-51.5224 105.209   2
   4  12   2-132.120 120.329   4
  -4  12  -2 32.8507 59.1646   4
  -4 -12   2 38.8766 84.5778   1
  -4 -12   2 75.0118 109.369   2
   4 -12  -2 15.7727 58.7138   2
   4 -12   2 111.837 88.7314   3
  -4  12   2 30.4473 91.0089   4
  -4 -13   2-2.90983 126.412   2
  -4  13   2 53.4939 103.323   4
  -4 -13   2 93.9395 96.7690   1
   4 -13   2 172.727 104.256   2
   4 -13   2 222.050 105.824   3
  -4  13  -2 64.1530 62.9935   4
   4  13   2 17.4527 129.121   4
   4 -13  -2 163.129 73.5081   2
   4  13   2-54.6007 86.0513   3
   4 -14   2 340.955 146.456   2
   4  14   2 193.714 115.905   3
  -4  14  -2 170.323 80.6672   4
  -4 -14   2 116.374 91.0755   1
  -4 -14   2 0.52186 129.814   2
   4 -14  -2 50.9249 73.8382   2
   4 -14   2 73.3898 93.8866   3
   4  14   2-69.7256 133.065   4
  -4  14   2-17.3817 96.8587   4
   4 -15  -2 314.256 100.475   2
   4  15   2 291.907 139.416   4
   4 -15   2 365.047 117.127   3
  -4  15   2 201.264 132.704   4
   4 -15   2 258.114 114.939   2
  -4 -15   2 309.902 161.539   2
  -4  15  -2 469.448 114.930   4
  -4  16  -2 1135.83 156.029   4
   4 -16   2 650.987 169.996   2
  -4 -16   2 1024.84 197.990   2
   4 -16  -2 885.305 144.901   2
   4 -16   2 650.575 124.412   3
  -4  16   2 1102.46 191.585   4
   4  16   2 603.049 167.454   4
  -4  17   2-150.919 137.775   4
   4 -17   2-28.7192 107.693   2
  -4 -17   2 57.1371 143.120   2
   4 -17   2 20.6278 92.8777   3
   4 -17  -2 85.7296 83.5023   2
  -4  17  -2 134.641 92.8835   4
   4  17   2 90.3634 160.644   4
   4  18   2 44.0735 127.144   4
   4 -18  -2 281.957 101.319   2
  -4 -18   2 203.103 138.572   2
   4 -18   2 255.911 128.866   3
   4 -18   2 12.2405 117.768   2
  -4  18   2 91.4895 132.342   4
  -4  18  -2 89.1771 76.5146   4
   4 -19   2 115.515 123.345   2
   4  19   2-38.7232 152.434   4
  -4 -19   2 98.2549 161.252   2
   4 -19  -2 143.313 99.3890   2
   4 -19   2 137.679 105.766   3
  -4  19   2 57.8846 146.963   4
  -4  20   2-3.92077 121.539   4
  -4 -20   2 7.96520 163.502   2
   4  20   2-203.750 164.199   4
   4 -20   2-99.6241 140.169   2
  -4  21   2 139.026 113.052   4
  -4 -21   2-22.5308 170.490   2
  -4 -21  -2 98.9996 148.743   2
   4 -21   2 184.373 147.582   2
   4  21   2 167.264 154.243   4
  -4  22   2 251.767 158.064   4
   4  22   2 143.635 161.126   4
  -4 -22  -2 77.4127 178.080   2
   4  22  -2 239.373 168.157   4
  -4 -22   2 142.912 156.581   2
   4 -22   2 284.014 138.845   2
  -4  23   2-18.3136 125.005   4
   4  23  -2 72.8034 158.818   4
  -4 -23  -2-141.230 158.524   2
   4 -23   2-283.800 171.884   2
   4  23   2 139.597 162.010   4
   4 -24   2 159.980 155.292   2
   4  24   2 482.068 216.846   4
  -4 -24  -2 402.146 197.120   2
   4  24  -2 628.089 223.133   4
  -4 -24   2 323.217 196.569   2
  -4  24   2 97.6570 138.321   4
  -4  25   2-269.980 182.084   4
   4 -25   2-317.964 199.477   2
   4  25  -2 296.774 182.140   4
  -4 -25   2 37.7185 177.827   2
  -4 -25  -2 48.7209 145.605   2
   4  25   2-216.408 184.174   4
   4 -26   2-105.437 180.531   2
  -4  26   2-219.855 181.693   4
  -4 -26  -2-11.7264 150.563   2
   4  26  -2 1.01663 146.802   4
   4  26   2 294.771 227.132   4
  -4 -26   2 392.056 220.776   2
  -4 -27   2 170.416 202.587   2
  -4 -27  -2 217.133 182.871   2
   4  27  -2-10.1672 155.104   4
   4  27   2 190.395 195.426   4
  -4  27   2-142.091 150.840   4
   4 -28   2 255.324 187.081   2
  -4  28   2 195.146 177.271   4
   5   0   2 85622.5 1577.20   2
  -5   0   2 87763.6 1575.74   4
   5   0   2 85853.9 1311.61   4
   5   0   2 89868.1 1568.20   3
  -5   0   2 88074.7 1554.56   1
  -5   0   2 87176.4 1307.33   2
   5   1   2 36056.8 817.725   3
   5  -1   2 32694.1 556.043   4
   5  -1   2 35134.8 809.594   3
   5   1   2 34511.7 646.728   4
  -5   1   2 35329.1 813.008   4
  -5  -1   2 35574.6 812.386   1
  -5   1   2 32584.0 552.965   2
  -5  -1   2 34959.3 639.939   2
   5  -1   2 36734.9 832.690   2
  -5   1   2 35790.6 799.570   1
  -5  -2   2 13116.6 356.930   2
  -5   2   2 12713.0 439.342   1
  -5  -2   2 13307.4 455.215   1
   5  -2   2 13724.8 465.096   2
   5  -2   2 13375.6 447.056   3
   5   2   2 12919.7 359.921   4
  -5   2   2 13113.2 455.130   4
   5   2   2 13278.5 456.998   3
   5   3   2 2016.49 177.924   3
   5  -3   2 2221.40 182.947   3
  -5   3   2 1809.15 181.123   4
   5   3   2 2364.94 158.709   4
  -5  -3   2 2209.01 185.691   1
  -5  -3   2 2221.47 149.627   2
  -5   3   2 2139.26 180.350   1
   5  -3   2 2211.87 187.008   2
  -5   4   2 214.960 96.4074   4
   5  -4   2 259.838 90.4512   3
   5   4   2 253.102 96.0304   3
  -5   4   2 233.133 86.2611   1
   5   4   2 327.175 85.0739   4
  -5  -4   2 373.885 112.999   1
  -5  -4   2 177.622 63.2211   2
   5  -4   2 266.148 95.8850   2
  -5   5   2 2940.75 232.079   4
   5   5   2 3410.90 236.899   3
   5  -5   2 2853.83 210.094   3
  -5  -5   2 3381.08 238.212   1
   5   5   2 3229.96 207.908   4
   5  -5   2 2612.28 220.829   2
  -5  -5   2 3223.32 205.218   2
  -5  -5  -2 3026.00 126.295   1
  -5   5   2 3255.82 221.987   1
   5  -6   2 20880.0 598.396   3
  -5  -6   2 20368.4 583.057   2
   5   6   2 21144.2 628.495   3
   5  -6   2 20724.7 631.123   2
  -5   6   2 20801.5 591.170   1
   5   6  -2 19068.6 369.353   3
   5   6   2 21028.3 593.861   4
  -5   6   2 20680.8 626.379   4
  -5  -6   2 21182.9 628.268   1
  -5  -6  -2 19509.5 371.650   1
   5  -7   2 17760.4 549.205   3
   5  -7  -2 16170.1 322.511   2
  -5   7  -2 15979.4 309.837   4
  -5   7   2 17943.2 580.478   4
   5   7   2 17826.0 574.883   3
   5  -7   2 18118.4 586.770   2
   5   7   2 17803.8 561.812   4
  -5  -7   2 17325.0 570.124   1
  -5  -7   2 17601.3 553.030   2
  -5   7   2 17402.7 535.054   1
   5  -8   2 27555.6 736.008   3
   5   8   2 28171.0 771.572   4
  -5   8   2 27959.4 777.967   4
  -5   8  -2 26507.0 500.187   4
   5  -8  -2 25945.0 508.611   2
   5   8   2 28069.1 766.800   3
  -5  -8   2 25810.3 744.095   2
   5  -8   2 28003.3 785.229   2
  -5  -8   2 27875.7 769.862   1
  -5   8   2 27667.8 721.269   1
  -5   9  -2 5435.59 199.322   4
   5   9   2 5740.71 342.963   4
   5   9   2 6214.67 341.694   3
  -5   9   2 5707.45 304.226   1
   5  -9   2 5662.76 333.975   2
   5  -9   2 6030.02 322.798   3
  -5  -9   2 5622.31 337.546   2
   5  -9  -2 5713.52 209.802   2
  -5  -9   2 5757.83 333.520   1
  -5   9   2 5379.60 325.401   4
  -5  10   2 715.725 145.319   4
  -5  10   2 605.351 121.635   1
   5 -10   2 1077.68 154.842   3
   5 -10  -2 759.936 84.2417   2
  -5  10  -2 741.990 82.1410   4
   5 -10   2 756.417 145.172   2
  -5 -10   2 670.302 142.224   1
   5  10   2 835.825 176.085   4
  -5 -10   2 1007.23 168.863   2
   5  10   2 696.299 137.048   3
  -5 -11   2 1828.43 226.506   2
   5 -11   2 1688.92 208.900   2
  -5  11  -2 1498.42 127.306   4
   5 -11  -2 1788.07 136.190   2
   5  11   2 1700.93 197.242   3
  -5  11   2 1782.46 187.004   1
   5 -11   2 1858.11 198.168   3
  -5  11   2 1921.66 218.429   4
   5  11   2 1616.71 208.119   4
  -5 -11   2 1920.17 203.963   1
   5 -12  -2 35.7321 51.8642   2
  -5  12   2-13.2825 93.4510   4
   5 -12   2 181.054 108.789   2
   5 -12   2 109.520 113.716   3
  -5 -12   2 35.5331 96.0769   1
   5  12   2 79.9082 79.7136   3
  -5 -12   2 89.0747 114.688   2
  -5  12  -2-47.2068 49.2268   4
  -5  12   2 214.567 104.684   1
   5  12   2 220.292 146.451   4
   5 -13   2 290.838 123.163   2
   5  13   2 289.582 150.291   4
   5  13   2 373.458 119.115   3
  -5 -13   2 125.366 134.080   2
   5 -13  -2 83.0041 61.6089   2
   5 -13   2 383.290 134.331   3
  -5  13   2 212.016 109.880   1
  -5  13  -2 190.970 63.3019   4
  -5  13   2-2.82734 105.436   4
  -5 -13   2 170.464 104.234   1
  -5  14  -2 7468.37 335.873   4
   5 -14   2 6972.18 386.281   3
  -5 -14   2 7305.34 461.111   2
   5 -14   2 6730.48 433.436   2
   5 -14  -2 7209.38 336.143   2
  -5  14   2 7105.10 435.467   4
   5  14   2 7666.94 470.456   4
   5  14   2 8511.48 442.598   3
  -5 -14   2 7593.69 431.253   1
  -5  15  -2 4525.11 273.196   4
  -5  15   2 4591.11 358.369   4
   5 -15   2 4370.08 317.270   3
  -5 -15   2 4432.69 381.309   2
   5 -15  -2 3997.26 261.459   2
  -5 -15   2 4812.32 350.240   1
   5  15   2 4631.72 332.474   3
   5 -15   2 4152.48 347.594   2
   5  15   2 4232.03 368.516   4
   5 -16   2 5772.30 370.793   3
  -5 -16   2 6055.95 409.913   1
   5  16   2 6572.89 465.513   4
  -5  16  -2 6376.28 340.639   4
   5 -16   2 5790.76 427.438   2
   5 -16  -2 5944.00 337.943   2
  -5  16   2 6254.57 432.722   4
  -5 -16   2 5969.66 445.414   2
   5 -17   2 1341.42 201.569   3
   5 -17   2 432.510 124.817   2
   5  17   2 937.777 214.911   4
  -5  17   2 960.012 197.845   4
  -5 -17   2 1181.52 238.298   2
   5  18   2 1164.49 255.934   4
  -5 -18   2 626.586 214.948   2
  -5  18   2 1017.46 207.640   4
   5 -18   2 976.981 190.569   3
   5 -18   2 698.148 174.012   2
   5 -19   2 123.151 117.040   2
  -5 -19   2 107.844 143.376   2
   5 -19   2 105.631 106.379   3
  -5  19   2 261.806 143.052   4
   5  19   2 21.1898 142.440   4
   5 -20   2 322.953 156.603   2
  -5 -20   2 198.519 149.779   2
   5  20   2 506.124 216.583   4
  -5  20   2 460.534 154.975   1
  -5  20   2 469.133 174.660   4
   5 -21   2 1003.32 225.149   2
  -5 -21   2 890.235 237.149   2
  -5  21   2 602.184 183.839   4
   5  21   2 315.476 177.549   4
   5  22   2 1985.40 332.052   4
  -5  22   2 2142.99 311.498   4
  -5 -22   2 2120.31 336.358   2
   5 -22   2 2114.21 311.884   2
  -5 -22  -2 2902.25 374.580   2
  -5 -23   2 1515.37 316.996   2
   5  23   2 1563.33 314.270   4
   5 -23   2 1328.13 257.245   2
   5  23  -2 1735.01 335.105   4
  -5  23   2 1615.52 284.794   4
  -5 -23  -2 1761.09 318.303   2
  -5  24   2 1507.64 286.635   4
   5 -24   2 1411.49 273.910   2
  -5 -24  -2 1772.96 331.209   2
   5  24   2 1989.95 336.705   4
   5  24  -2 2068.03 360.975   4
  -5 -24   2 2312.10 368.083   2
  -5 -25   2 355.139 179.631   2
  -5 -25  -2-97.8979 166.657   2
  -5  25   2 302.252 159.050   4
   5  25  -2 231.264 190.375   4
   5 -25   2 276.208 161.405   2
   5  25   2-19.2471 167.735   4
  -5 -26   2 140.887 161.479   2
  -5 -26  -2 4.20274 148.945   2
   5  26  -2 474.806 211.055   4
   5 -26   2-114.516 176.824   2
  -5  26   2-193.657 177.606   4
   5  26   2-188.185 190.708   4
   5 -27   2 242.628 179.634   2
   5  27   2 487.008 237.982   4
  -5 -27   2 403.212 234.237   2
  -5 -27  -2 262.803 191.763   2
   5  27  -2 49.2548 180.520   4
  -6   0   2 21532.8 430.264   2
  -6   0   2 21725.5 628.991   1
   6   0   2 20680.4 433.065   4
   6   0   2 22001.4 637.258   3
   6   1   2 3632.52 242.214   3
   6  -1   2 3427.84 246.812   3
  -6   1   2 3537.84 244.327   4
   6   1   2 3218.94 157.137   4
  -6  -1   2 3197.41 231.627   1
  -6  -1   2 3255.36 153.421   2
  -6   1   2 3338.83 236.852   1
  -6   1   2 3051.06 110.501   2
   6  -1   2 3236.72 118.728   4
   6  -1   2 3564.11 244.346   2
  -6  -2   2 1727.31 122.815   2
  -6  -2   2 1702.91 179.818   1
  -6   2   2 1712.89 184.942   4
   6   2   2 1893.24 189.516   3
   6   2   2 1712.94 126.537   4
   6  -2   2 1737.22 166.386   3
   6  -2   2 1419.55 168.547   2
  -6   2   2 1532.39 165.836   1
  -6  -3   2 1930.89 191.995   1
  -6   3   2 2152.77 195.010   1
   6  -3   2 1760.99 183.302   2
   6  -3   2 2034.34 181.583   3
  -6   3   2 1970.64 190.452   4
   6   3   2 1973.10 149.220   4
  -6  -3   2 1914.89 143.850   2
   6   3   2 1913.00 182.606   3
   6  -4   2 3674.78 252.595   3
   6   4   2 3654.26 252.548   3
  -6  -4   2 3997.84 263.031   1
   6   4   2 3953.52 223.008   4
  -6   4   2 3861.49 257.405   4
   6  -4   2 3421.62 250.258   2
  -6  -4   2 4321.17 228.516   2
  -6   4   2 3596.29 247.447   1
   6   5   2 2162.97 204.126   3
  -6   5   2 2023.90 187.093   1
   6  -5   2 1987.28 193.074   3
  -6   5   2 2282.86 207.289   4
   6   5   2 2252.62 179.953   4
  -6  -5   2 2042.35 198.464   1
   6  -5   2 2015.11 186.741   2
  -6  -5   2 1943.08 170.477   2
  -6  -5  -2 1825.05 115.117   1
  -6  -6   2 6820.73 354.326   1
   6   6   2 6633.23 350.723   3
  -6   6   2 6786.14 340.787   1
   6  -6   2 6889.98 351.815   3
   6   6   2 6702.79 322.727   4
   6  -6   2 7116.59 360.937   2
  -6  -6   2 6488.72 320.004   2
  -6  -6  -2 6250.36 203.723   1
  -6   6   2 6669.45 349.946   4
   6   6  -2 6625.54 208.981   3
   6  -7   2 7462.71 368.195   3
  -6   7   2 7469.61 374.751   4
   6  -7   2 7609.88 379.112   2
  -6  -7  -2 6843.13 197.956   1
  -6  -7   2 7332.33 356.608   2
   6   7  -2 6579.71 193.011   3
   6   7   2 7448.65 361.069   4
   6   7   2 6892.84 359.247   3
  -6  -7   2 7182.02 366.309   1
  -6   7   2 6985.39 348.833   1
   6  -8  -2 1227.84 71.3085   2
  -6  -8   2 1428.18 178.829   2
  -6  -8   2 1309.03 175.118   1
   6   8   2 1385.53 171.160   3
   6  -8   2 1416.10 180.847   3
  -6   8   2 1230.37 165.109   4
   6   8   2 1333.16 172.764   4
  -6   8   2 1387.55 166.041   1
  -6  -8  -2 1161.47 68.6072   1
  -6   8  -2 1047.06 61.6936   4
   6   8  -2 947.786 59.3261   3
   6  -8   2 1338.83 178.360   2
  -6  -9   2-10.6993 103.494   2
   6  -9   2 163.318 114.325   3
   6   9   2 151.682 106.033   3
  -6  -9   2 103.297 97.1707   1
   6  -9   2 91.6065 83.4700   2
   6   9   2 49.3183 92.8308   4
  -6   9  -2 5.44618 21.5460   4
  -6   9   2 68.8587 93.5366   1
  -6   9   2-0.48425 98.3336   4
   6  -9  -2-17.1411 23.8198   2
  -6 -10   2 289.117 109.443   1
   6 -10  -2 232.191 48.7951   2
   6  10   2 420.740 121.890   3
  -6  10   2 482.523 141.569   1
  -6 -10   2 534.842 166.287   2
   6 -10   2 340.646 110.092   3
   6 -10   2 383.029 120.965   2
   6  10   2 291.763 135.775   4
  -6  10   2 312.983 107.249   4
  -6  10  -2 357.927 53.2338   4
  -6 -11   2 168.572 98.2943   1
   6 -11  -2 116.059 47.2694   2
  -6 -11   2 22.8691 124.748   2
   6 -11   2 113.890 113.867   3
   6  11   2 121.625 126.363   4
  -6  11   2 145.413 86.7274   4
  -6  11  -2 101.344 43.3924   4
   6 -11   2 189.064 121.882   2
   6  11   2-10.0672 83.7779   3
  -6  11   2 272.870 126.553   1
   6  12   2 4631.52 360.157   4
   6  12   2 3551.57 291.987   3
  -6  12   2 4264.97 324.662   4
  -6  12   2 4034.25 290.795   1
  -6 -12   2 4030.05 308.863   1
   6 -12   2 4396.03 324.528   3
  -6  12  -2 4006.48 207.331   4
   6 -12  -2 3764.62 202.346   2
  -6 -12   2 4105.41 330.593   2
   6 -12   2 3867.12 318.041   2
   6 -13  -2 2262.54 169.105   2
   6  13   2 2201.20 258.106   4
   6  13   2 2007.59 225.625   3
  -6 -13   2 2600.97 285.310   2
   6 -13   2 2402.63 241.414   3
  -6  13   2 2303.88 252.434   4
  -6  13   2 2268.50 234.957   1
  -6 -13   2 2486.79 255.779   1
   6 -13   2 2362.25 253.135   2
   6  14   2 49.5155 82.1442   3
   6 -14   2-131.509 106.786   2
   6  14   2 8.31282 129.496   4
  -6 -14   2-81.9184 129.723   2
  -6  14   2 169.283 119.657   4
   6 -14   2 85.7563 120.138   3
  -6  14   2 48.4752 89.4484   1
  -6 -14   2-86.1469 102.319   1
   6 -15   2 1264.90 209.342   2
  -6 -15   2 1302.71 216.979   2
  -6  15   2 1091.67 172.230   1
   6 -15   2 1089.02 181.303   3
   6  15   2 1502.29 257.820   4
   6  15   2 1363.93 205.297   3
  -6 -15   2 1262.86 193.353   1
  -6  15   2 1303.57 195.456   4
   6 -16   2 549.618 167.367   2
   6  16   2 389.591 136.706   3
  -6 -16   2 260.139 206.872   2
  -6 -16   2 291.406 131.980   1
   6 -16   2 328.360 110.736   3
  -6  16   2 199.368 123.553   4
  -6  16   2 282.688 116.358   1
   6  16   2 458.028 189.630   4
  -6  17   2 212.764 126.717   1
   6  17   2 171.461 173.885   4
   6 -17   2 282.380 126.072   3
   6 -17   2 551.429 172.519   2
  -6 -17   2 364.203 140.194   1
  -6  17   2 168.375 119.236   4
  -6 -17   2-3.22935 160.582   2
   6 -18   2 145.512 140.532   2
  -6  18   2-153.470 121.481   4
  -6 -18   2-9.04914 129.387   2
   6 -18   2 255.925 140.868   3
  -6  18   2 94.0515 111.211   1
   6  18   2 230.442 182.193   4
   6 -19   2 505.611 196.508   2
  -6  19   2 535.941 183.169   4
  -6 -19   2 379.983 165.644   2
  -6  19   2 419.138 153.263   1
   6 -19   2 642.412 166.518   3
   6  19   2 741.734 241.712   4
   6  20   2 455.779 173.671   4
  -6  20   2 389.402 124.891   1
  -6 -20   2 506.689 215.945   2
  -6  20   2 583.476 166.005   4
   6 -20   2 501.985 149.254   3
   6 -20   2 677.257 192.345   2
  -6  21   2 50.0581 124.339   4
   6 -21   2 211.637 155.401   2
  -6 -21   2 376.622 201.707   2
   6  21   2 47.5103 160.005   4
   6 -22   2 247.583 162.783   2
  -6 -22   2-131.053 147.743   2
   6  22   2 210.740 165.305   4
  -6  22   2 241.683 160.116   4
   6 -23   2 30.8362 123.797   2
  -6 -23   2-89.5040 164.512   2
  -6 -23  -2-134.464 145.137   2
  -6  23   2 1.29138 124.691   4
   6  23   2 195.709 169.379   4
   6  23  -2 415.701 212.824   4
   6 -24   2 395.458 198.355   2
  -6  24   2-127.756 125.343   4
   6  24  -2 229.820 185.318   4
  -6 -24   2 567.257 222.217   2
  -6 -24  -2-77.2756 166.156   2
   6  24   2 225.844 210.544   4
  -6  25   2 737.880 219.641   4
  -6 -25   2 477.409 231.622   2
  -6 -25  -2 265.189 212.393   2
   6  25  -2 419.181 208.708   4
   6  25   2 216.562 157.940   4
   6 -25   2 316.602 147.419   2
  -6 -26   2 129.006 161.294   2
  -6 -26  -2 171.528 256.311   2
   6  26   2-167.639 186.792   4
   6  26  -2 347.121 221.131   4
   6  27  -2-50.0822 157.708   4
   7   0   2 18688.3 606.712   3
   7   0   2 18084.4 407.877   4
  -7   0   2 18557.6 596.867   1
  -7   0   2 18324.0 399.907   2
  -7   1   2 11897.9 268.345   2
  -7  -1   2 12367.0 338.151   2
  -7  -1   2 12868.7 484.579   1
   7   1   2 12116.6 345.221   4
  -7   1   2 12655.0 477.839   4
   7  -1   2 12279.9 280.791   4
  -7   1   2 12179.8 477.755   1
   7   1   2 12420.0 486.302   3
   7  -1   2 13219.8 495.487   3
  -7   2   2 984.274 143.447   4
  -7  -2   2 824.469 142.292   1
   7  -2   2 687.513 122.554   3
   7   2   2 1000.75 148.632   3
  -7  -2   2 1040.63 103.142   2
   7   2   2 908.540 105.327   4
   7  -2   2 681.854 44.0607   4
   7  -2   2 624.110 40.8890   4
  -7   2   2 930.661 141.027   1
   7  -2   2 599.452 121.286   2
   7  -3   2 3347.34 251.298   3
  -7   3   2 3384.33 252.837   1
   7   3   2 3570.57 205.050   4
   7  -3   2 3375.51 246.574   2
  -7  -3   2 3355.06 253.322   1
  -7  -3   2 3226.94 188.466   2
   7   3   2 3145.94 245.542   3
  -7   3   2 3508.74 250.693   4
   7   4   2 769.830 136.281   3
  -7   4   2 785.761 142.898   1
   7   4   2 665.533 104.975   4
  -7  -4   2 755.903 110.675   2
   7  -4   2 553.920 108.689   2
  -7  -4   2 712.230 134.648   1
  -7   4   2 948.833 146.718   4
   7  -4   2 567.974 129.483   3
  -7  -5  -2 442.207 64.8209   1
  -7   5   2 384.104 113.360   1
   7  -5   2 270.288 97.1824   2
  -7  -5   2 368.935 88.5823   2
   7   5   2 400.729 110.446   3
   7  -5   2 595.733 129.859   3
  -7   5   2 524.142 126.375   4
   7   5  -2 533.205 77.1386   3
  -7  -5   2 441.008 126.336   1
   7   5   2 459.270 110.441   4
   7  -6   2 5544.40 329.099   3
   7   6  -2 5524.90 215.431   3
  -7  -6   2 5575.30 299.685   2
   7   6   2 5968.57 312.300   4
   7  -6   2 5697.67 328.668   2
   7   6   2 5229.06 323.297   3
  -7   6   2 5294.46 321.163   4
  -7   6   2 5279.17 321.699   1
  -7  -6   2 5909.93 343.136   1
  -7  -6  -2 5269.75 211.576   1
  -7  -7   2 4166.13 279.180   2
  -7   7   2 4603.97 306.368   4
   7  -7   2 4428.42 301.730   2
   7   7   2 4718.26 308.550   3
  -7   7   2 4136.16 288.277   1
   7   7   2 5050.30 305.426   4
  -7  -7  -2 4613.58 183.770   1
   7  -7   2 4638.65 308.565   3
  -7  -7   2 4271.77 292.913   1
   7   7  -2 4094.79 172.538   3
  -7  -8   2 3820.13 274.544   2
  -7  -8  -2 3893.71 159.239   1
   7  -8   2 3865.41 294.575   3
   7  -8   2 3942.99 289.377   2
  -7   8   2 4034.37 284.632   1
  -7  -8   2 3794.02 284.687   1
   7   8  -2 3536.41 148.278   3
   7   8   2 4525.15 303.466   4
   7   8   2 4324.89 298.553   3
  -7   8   2 3870.30 293.272   4
   7   9   2 405.045 134.878   4
   7   9   2 322.536 110.605   3
   7   9  -2 268.551 37.1150   3
  -7  -9   2 334.065 120.006   2
  -7  -9   2 497.392 116.770   1
   7  -9   2 504.944 149.945   3
  -7  -9  -2 366.436 46.8986   1
  -7   9   2 638.743 151.209   1
   7  -9   2 235.780 106.536   2
  -7   9   2 541.958 140.847   4
  -7  10   2 440.843 129.505   1
   7 -10   2 447.630 131.749   3
   7  10   2 513.353 167.578   4
   7  10   2 182.332 102.184   3
  -7 -10   2 204.414 115.293   2
  -7 -10   2 434.225 138.776   1
  -7  10   2 321.877 128.738   4
   7 -10   2 368.206 130.008   2
  -7  11   2 684.447 152.899   1
  -7 -11   2 958.968 170.982   1
   7  11   2 712.990 172.234   4
  -7 -11   2 880.589 184.807   2
   7 -11   2 928.364 182.213   3
   7 -11   2 710.677 155.812   2
  -7  11   2 734.030 158.988   4
   7  11   2 725.001 145.732   3
   7  12   2 2175.35 231.354   3
  -7  12   2 2112.80 230.491   1
  -7  12   2 2071.54 242.935   4
   7  12   2 2072.31 262.109   4
  -7 -12   2 2101.28 241.795   2
   7 -12   2 2387.77 246.957   3
  -7 -12   2 1708.20 223.588   1
   7 -12   2 2505.11 258.988   2
  -7 -13   2 228.992 113.606   1
  -7  13   2 139.306 109.944   1
   7 -13   2 147.935 127.219   3
   7  13   2 211.252 101.246   3
  -7 -13   2 309.843 160.085   2
  -7  13   2 66.5929 96.8974   4
   7  13   2 140.851 142.112   4
   7 -13   2 257.312 124.826   2
   7  14   2 3618.70 305.518   3
   7 -14   2 3484.82 315.622   3
  -7 -14   2 3215.35 295.864   1
   7 -14   2 3035.48 301.275   2
  -7 -14   2 3990.18 356.185   2
  -7  14   2 3487.32 311.368   4
  -7  14   2 3433.97 294.826   1
   7  14   2 3163.85 334.061   4
   7  15   2 649.771 174.992   3
  -7 -15   2 512.701 163.464   2
  -7  15   2 602.140 163.154   1
   7 -15   2 403.390 147.120   3
   7  15   2 652.534 192.402   4
  -7 -15   2 470.682 145.734   1
   7 -15   2 573.987 156.049   2
  -7  15   2 407.367 147.026   4
   7 -16   2 1413.68 220.392   2
   7  16   2 1941.72 238.868   3
  -7 -16   2 1667.49 231.336   1
  -7 -16   2 1132.49 221.661   2
   7 -16   2 1637.44 248.090   3
  -7  16   2 1233.89 212.656   4
   7  16   2 1385.12 251.659   4
  -7  16   2 1101.35 202.662   1
   7 -17   2 274.860 135.910   2
  -7  17   2 698.340 179.787   4
  -7 -17   2 587.952 200.350   2
   7 -17   2 547.331 149.759   3
   7  17   2 808.767 171.345   3
  -7 -17   2 869.815 179.573   1
   7  17   2 505.615 193.790   4
  -7  17   2 427.316 140.256   1
   7 -18   2 1766.66 254.018   2
   7 -18   2 1838.76 247.014   3
  -7  18   2 1920.16 251.345   1
  -7  18   2 1799.78 269.302   4
  -7 -18   2 1848.92 246.484   1
  -7 -18   2 2265.83 311.914   2
   7  18   2 2099.66 313.043   4
  -7  19   2 458.338 170.911   1
  -7 -19   2 198.277 138.872   2
   7 -19   2 471.712 161.101   3
   7 -19   2 301.429 136.939   2
  -7  19   2 264.124 133.065   4
   7  19   2 310.762 185.190   4
   7 -20   2 212.959 127.335   2
  -7 -20   2 291.726 218.290   2
   7 -20   2 129.092 152.247   3
  -7  20   2 224.069 133.329   4
   7  20   2 175.731 179.846   4
  -7  20   2-52.4190 112.080   1
  -7  21   2 308.911 144.658   4
  -7  21   2 273.755 135.190   1
   7 -21   2 170.348 145.586   2
  -7 -21   2-11.8053 147.083   2
   7 -21   2 637.555 192.929   3
   7  21   2 294.606 195.611   4
  -7 -22   2 1256.77 275.399   2
   7 -22   2 910.790 216.310   2
  -7  22   2 787.884 209.050   4
   7  22   2 1225.68 297.803   4
  -7 -23   2 549.771 219.675   2
  -7 -23  -2 139.884 151.540   2
   7  23   2 856.633 253.480   4
  -7  23   2 416.976 174.224   4
   7 -23   2 603.862 207.122   2
   7 -24   2 1132.48 264.695   2
  -7 -24  -2 1279.91 322.591   2
   7  24   2 1161.85 277.455   4
  -7 -24   2 986.677 286.854   2
   7  24  -2 1091.26 301.128   4
   7  25   2 439.049 238.643   4
  -7 -25   2 722.410 243.483   2
  -7 -25  -2-72.6886 165.151   2
   7  25  -2 487.905 229.849   4
  -7 -26   2-10.7451 167.590   2
   7  26   2 424.346 236.264   4
  -7 -26  -2 199.829 174.715   2
   7  26  -2-152.395 182.614   4
   8   0   2 48.1378 41.0925   4
  -8   0   2-50.7022 93.5910   1
   8   0   2 64.4209 99.2905   3
  -8   0   2 5.78342 34.0654   2
  -8  -1   2 397.844 114.334   1
   8   1   2 468.914 125.691   3
  -8   1   2 274.775 41.5270   2
   8  -1   2 200.590 111.293   3
  -8  -1   2 356.281 65.8912   2
   8   1   2 429.344 70.4291   4
  -8   1   2 156.655 111.321   1
   8  -1   2 331.830 49.3286   4
   8  -2   2 3350.38 251.977   2
  -8  -2   2 3235.69 255.732   1
   8  -2   2 3180.48 254.672   3
  -8  -2   2 2965.36 172.918   2
   8   2   2 3259.84 191.337   4
  -8   2   2 3526.69 270.024   1
  -8   2   2 3324.57 252.759   4
   8  -2   2 2763.11 101.782   4
   8   2   2 3374.16 265.167   3
  -8   3   2 712.420 146.205   4
  -8  -3   2 424.076 124.837   1
   8  -3   2 484.645 119.763   3
   8  -3   2 519.968 120.126   2
   8   3   2 630.565 129.589   3
   8   3   2 532.998 104.688   4
  -8  -3   2 473.536 98.9041   2
  -8   3   2 453.980 133.630   1
  -8  -4  -2 602.076 98.2210   1
   8   4   2 547.324 129.182   3
  -8   4   2 465.893 117.411   1
   8  -4   2 604.343 151.459   3
  -8  -4   2 596.917 100.458   2
  -8   4   2 611.220 136.831   4
   8  -4   2 408.757 99.8822   2
  -8  -4   2 520.460 129.137   1
   8   4   2 539.562 112.194   4
   8  -5   2 622.780 153.800   3
  -8  -5   2 730.343 153.485   1
   8   5  -2 711.934 102.476   3
  -8  -5   2 493.642 99.8661   2
  -8   5   2 731.242 150.622   1
   8   5   2 801.063 133.304   4
  -8  -5  -2 636.239 93.1807   1
   8  -5   2 493.432 125.223   2
  -8   5   2 719.575 129.602   4
   8   5   2 607.572 126.785   3
  -8   6   2-27.6764 93.3921   4
   8   6   2 146.815 108.093   3
  -8  -6  -2 12.3763 44.7553   1
  -8   6   2 109.035 105.144   1
   8   6  -2 48.2192 45.0459   3
   8  -6   2 223.019 100.294   3
  -8  -6   2 129.010 88.6456   2
  -8  -6   2 171.785 96.5975   1
   8  -6   2 182.677 93.9266   2
   8   6   2 59.8162 86.3147   4
  -8   7   2-64.5214 91.5544   4
  -8   7   2 35.1481 115.318   1
   8  -7   2 30.1866 80.9630   2
   8  -7   2 142.477 119.399   3
   8   7  -2-13.8393 46.4985   3
  -8  -7   2-9.90468 97.0901   2
  -8  -7   2 53.1126 86.2312   1
   8   7   2 84.8522 107.718   4
   8   7   2 24.3135 83.3712   3
  -8  -7  -2 23.1631 40.5793   1
  -8   8   2 1417.60 213.138   1
   8   8  -2 1478.72 108.843   3
   8   8   2 1694.79 199.970   3
  -8  -8   2 1568.23 201.065   2
   8  -8   2 1236.72 196.736   3
  -8  -8   2 1817.54 211.252   1
  -8   8   2 1251.43 179.192   4
   8   8   2 1754.00 206.657   4
   8  -8   2 1165.54 168.595   2
  -8  -8  -2 1386.30 109.022   1
   8   9   2 1441.53 191.193   3
  -8   9   2 1380.66 185.199   4
   8  -9   2 1420.15 193.844   2
  -8  -9   2 1391.09 177.877   1
  -8  -9   2 1942.96 218.523   2
   8  -9   2 1645.98 218.141   3
  -8   9   2 1610.75 206.211   1
   8   9   2 1675.50 213.335   4
  -8 -10   2 1160.03 177.572   1
  -8 -10   2 1197.60 191.350   2
   8 -10   2 1220.85 213.409   3
   8 -10   2 1032.11 166.874   2
  -8  10   2 908.459 165.390   4
  -8  10   2 1058.55 185.860   1
   8  10   2 1125.77 189.861   4
   8  10   2 730.683 144.079   3
  -8  11   2 76.6954 127.165   1
  -8 -11   2 249.225 146.196   2
  -8  11   2-174.238 106.747   4
  -8 -11   2 148.854 103.161   1
   8 -11   2-35.3061 106.063   3
   8  11   2 79.7390 100.807   3
   8 -11   2-46.9442 93.1412   2
   8  11   2 199.682 150.846   4
   8 -12   2 195.016 152.671   3
  -8 -12   2-1.68177 96.7020   1
  -8  12   2 183.918 132.120   1
  -8 -12   2 14.8665 120.986   2
  -8  12   2 230.825 99.8244   4
   8  12   2 158.040 107.044   3
   8  12   2 113.203 156.263   4
   8 -12   2 135.706 98.8367   2
  -8 -13   2 64.1309 112.006   2
   8  13   2 145.918 103.806   3
  -8  13   2 137.369 125.621   1
   8 -13   2 54.8507 113.607   3
   8 -13   2 64.3717 103.985   2
  -8  13   2 41.9134 99.7511   4
  -8 -13   2-10.9422 92.5984   1
   8  13   2 50.5226 141.054   4
   8  14   2 88.6896 147.160   4
  -8  14   2 96.4255 94.0664   4
  -8 -14   2 51.3722 151.992   2
   8 -14   2-63.3301 107.099   2
   8 -14   2 356.740 165.289   3
  -8  14   2 194.334 134.058   1
  -8 -14   2-45.1598 98.7153   1
   8  14   2 175.306 116.278   3
   8  15   2 1182.94 196.599   3
  -8 -15   2 1213.44 207.238   1
  -8 -15   2 1030.86 231.485   2
  -8  15   2 908.741 205.475   1
   8 -15   2 1209.37 219.327   3
  -8  15   2 1087.54 199.722   4
   8  15   2 1204.37 251.344   4
   8 -15   2 506.584 160.238   2
   8  16   2 2478.97 262.958   3
  -8 -16   2 2579.49 280.980   1
  -8 -16   2 2472.99 318.009   2
   8 -16   2 1967.71 275.129   3
   8  16   2 2691.09 342.003   4
  -8  16   2 2632.22 298.655   4
  -8  16   2 2161.12 272.386   1
   8 -16   2 2346.66 275.492   2
  -8 -17   2 3.08119 132.290   2
  -8  17   2 178.204 131.871   1
   8 -17   2 196.830 148.028   3
  -8  17   2 227.205 117.227   4
  -8 -17   2 24.7587 87.8867   1
   8  17   2 125.956 174.888   4
   8 -17   2-36.0781 96.0206   2
   8  18   2 50.4350 149.588   4
  -8  18   2 69.6099 114.678   1
  -8 -18   2 375.840 158.867   2
  -8  18   2-90.3037 112.596   4
   8 -18   2 147.739 128.056   3
   8 -18   2 243.045 143.489   2
   8  19   2 197.929 192.064   4
  -8 -19   2-76.9610 176.846   2
  -8  19   2 386.402 161.753   4
   8 -19   2 318.139 150.108   3
  -8  19   2 201.324 134.018   1
   8 -19   2 509.053 187.734   2
  -8  20   2 39.8636 113.439   1
  -8  20   2 25.2006 103.384   4
   8  20   2 3.48972 176.366   4
   8 -20   2 183.428 150.077   3
  -8 -20   2 91.6884 158.035   2
   8 -20   2 60.1921 103.274   2
  -8 -21   2 297.632 194.526   2
   8 -21   2 96.4401 129.907   3
   8 -21   2 10.8417 112.103   2
   8  21   2-43.9922 163.967   4
  -8  21   2 516.349 177.012   4
  -8  21   2 396.428 178.065   1
  -8 -22   2 638.797 208.535   2
   8  22   2 989.965 272.020   4
   8 -22   2 1012.70 236.347   2
  -8 -23   2 438.853 211.933   2
   8  23   2 390.727 195.800   4
  -8 -24   2 140.589 160.830   2
  -8 -24  -2 349.086 238.812   2
   8  24  -2 641.956 250.466   4
   8  24   2 206.593 208.832   4
  -8 -25   2 446.274 218.141   2
  -8 -25  -2-26.9548 175.713   2
   8  25   2 181.866 237.046   4
   8  25  -2 68.4078 187.744   4
  -9   0   2 36528.6 969.250   1
  -9   0   2 35899.6 691.181   2
   9   0   2 36165.3 983.901   3
   9  -1   2 12607.0 542.827   3
  -9  -1   2 11846.1 520.915   1
   9   1   2 12534.5 534.077   3
  -9  -1   2 12351.7 363.138   2
  -9   1   2 12136.0 521.350   1
   9  -1   2 11804.3 312.424   4
  -9   1   2 11996.8 298.875   2
  -9   2   2 554.743 154.221   1
  -9   2   2 489.268 44.8740   2
  -9  -2   2 680.486 157.169   1
   9  -2   2 458.566 47.3180   4
   9   2   2 582.443 144.236   3
  -9  -2   2 597.657 97.9033   2
   9  -2   2 602.364 143.360   3
  -9   3   2 255.893 134.499   1
  -9  -3   2 360.977 143.621   1
   9   3   2 444.342 130.441   3
   9  -3   2 268.262 120.947   3
  -9  -3   2 368.617 83.0027   2
   9  -3   2 434.638 119.011   2
  -9   3   2 338.443 108.833   4
  -9  -4   2 655.440 144.769   1
   9  -4   2 683.763 142.601   2
  -9   4   2 247.369 114.161   1
   9   4   2 644.361 142.974   3
   9  -4   2 839.871 171.350   3
  -9  -4   2 485.591 98.6897   2
   9   4  -2 761.177 114.672   3
  -9  -4  -2 720.223 111.089   1
  -9   4   2 653.949 145.914   4
   9   5  -2 2156.36 171.131   3
   9   5   2 2284.72 238.102   3
   9  -5   2 2251.23 246.782   3
  -9  -5   2 2251.96 198.389   2
  -9  -5   2 2102.20 228.372   1
  -9   5   2 2045.52 213.808   4
  -9  -5  -2 2385.66 177.154   1
  -9   5   2 2285.12 254.714   1
   9  -5   2 2609.54 235.555   2
   9   6   2 7775.03 423.432   3
   9  -6   2 7242.25 420.307   3
  -9   6   2 6904.64 392.234   4
   9  -6   2 6906.50 389.392   2
  -9  -6   2 6616.11 346.820   2
   9   6  -2 7075.23 297.423   3
  -9  -6   2 7040.19 401.883   1
  -9   6   2 6974.36 406.620   1
  -9  -6  -2 7054.15 298.011   1
   9   7   2 5548.49 364.015   3
  -9   7   2 5402.88 373.298   1
   9  -7   2 5284.81 371.917   3
  -9   7   2 5624.15 354.010   4
  -9  -7   2 5359.73 328.801   2
  -9  -7  -2 5559.79 252.905   1
   9  -7   2 5569.53 364.367   2
   9   7  -2 5325.43 245.737   3
  -9  -7   2 5430.37 358.345   1
   9   7   2 6423.73 366.910   4
   9   8   2 11585.6 519.136   4
  -9   8   2 10800.9 507.447   4
   9   8   2 12020.1 541.951   3
   9  -8   2 11172.7 544.028   3
  -9  -8   2 11883.0 543.703   1
  -9  -8  -2 11618.1 368.121   1
  -9   8   2 11268.8 546.156   1
  -9  -8   2 11594.2 508.447   2
   9   8  -2 10980.5 357.288   3
   9  -8   2 11926.1 528.803   2
   9   9   2 2183.91 238.035   3
  -9   9   2 2273.33 252.028   1
  -9  -9   2 2116.43 227.762   2
   9  -9   2 1947.04 253.465   3
  -9  -9   2 2271.88 249.605   1
  -9   9   2 2323.75 247.701   4
   9  -9   2 2438.86 246.665   2
   9   9   2 2680.69 268.038   4
   9 -10   2 214.767 117.268   2
   9  10   2 418.495 167.412   4
  -9  10   2 266.894 120.076   4
  -9 -10   2 412.653 150.808   2
  -9  10   2 138.475 110.577   1
  -9 -10   2 270.109 132.710   1
   9 -10   2 277.655 137.572   3
   9  10   2 377.776 109.522   3
  -9  11   2 700.164 156.987   4
   9  11   2 699.879 157.703   3
  -9 -11   2 529.017 146.613   1
  -9 -11   2 455.791 143.466   2
   9 -11   2 387.029 160.864   3
  -9  11   2 535.542 147.498   1
   9 -11   2 496.348 140.445   2
   9  11   2 672.909 183.386   4
  -9 -12   2 579.507 176.621   1
   9  12   2 410.634 135.676   3
   9  12   2 680.560 184.015   4
  -9 -12   2 310.532 137.901   2
   9 -12   2 746.855 195.417   3
  -9  12   2 451.791 141.069   4
   9 -12   2 752.972 163.403   2
  -9  12   2 419.625 131.116   1
  -9  13   2 440.515 155.154   1
  -9 -13   2 330.992 123.488   1
  -9 -13   2 417.198 174.212   2
   9 -13   2 738.948 200.977   3
   9  13   2 498.746 143.660   3
  -9  13   2 497.395 142.423   4
   9 -13   2 418.001 135.174   2
   9  13   2 529.829 190.667   4
  -9  14   2 5165.52 391.492   1
  -9  14   2 5478.06 401.201   4
   9  14   2 5149.73 422.359   4
   9  14   2 5540.30 391.145   3
   9 -14   2 4429.94 382.345   3
  -9 -14   2 5070.66 381.348   1
  -9 -14   2 4606.74 394.283   2
   9 -14   2 5212.35 398.087   2
  -9 -15   2 422.952 143.027   1
  -9  15   2 378.860 162.987   1
  -9  15   2 643.962 160.578   4
  -9 -15   2 743.294 202.429   2
   9 -15   2 699.050 182.702   3
   9  15   2 713.227 169.702   3
   9  15   2 576.651 177.053   4
   9 -15   2 804.979 176.554   2
   9 -16   2 3228.00 333.725   2
  -9  16   2 2791.19 314.528   1
  -9 -16   2 2499.77 284.278   1
  -9 -16   2 3073.80 347.047   2
   9 -16   2 2625.34 321.791   3
   9  16   2 3387.51 315.661   3
  -9  16   2 2981.92 309.568   4
   9  16   2 3451.27 390.453   4
  -9  17   2 1747.38 262.690   1
  -9 -17   2 2476.04 333.744   2
   9 -17   2 2050.03 288.245   3
  -9  17   2 2238.10 286.029   4
   9 -17   2 1899.82 268.444   2
   9  17   2 2157.84 324.406   4
  -9  18   2 994.288 207.868   4
   9 -18   2 825.980 209.176   3
  -9  18   2 563.865 185.917   1
  -9 -18   2 826.661 227.693   2
   9 -18   2 602.837 160.923   2
   9  18   2 672.031 222.353   4
  -9  19   2 226.886 137.326   1
  -9 -19   2 221.268 181.397   2
   9 -19   2 225.011 178.826   3
  -9  19   2 179.545 137.790   4
   9  19   2-58.5154 171.936   4
   9 -19   2 329.870 150.697   2
  -9  20   2 276.943 151.943   1
   9 -20   2 0.89355 122.932   3
   9  20   2 13.5143 157.459   4
  -9 -20   2-47.2175 136.274   2
  -9  21   2 188.586 148.525   1
   9  21   2 400.717 223.164   4
  -9 -21   2 103.027 163.481   2
   9 -21   2 214.591 138.308   3
  -9 -22   2 1102.73 279.748   2
   9  22   2 1481.49 307.490   4
  -9 -23   2 1072.65 271.219   2
   9  23   2 815.208 246.947   4
  -9 -24   2 1664.62 338.210   2
   9  24   2 1187.01 313.189   4
  -9 -24  -2 1176.50 296.545   2
   9  25  -2 1036.55 331.316   4
   9  25   2 260.890 196.274   4
  -9 -25   2 358.407 202.712   2
  -9 -25  -2 272.054 218.716   2
  10   0   2 29072.4 883.804   3
 -10   0   2 27107.7 586.200   2
 -10   0   2 26121.6 838.000   1
  10   1   2 281.407 148.712   3
 -10   1   2 235.156 45.1108   2
  10  -1   2 182.351 149.158   3
 -10  -1   2 287.167 151.378   1
 -10  -1   2 309.509 76.5910   2
 -10   1   2 377.008 149.156   1
  10   2   2 655.809 165.576   3
 -10  -2   2 590.372 146.113   1
 -10   2   2 563.962 53.9976   2
 -10  -2   2 666.435 101.128   2
  10  -2   2 466.168 150.137   3
 -10   2   2 763.273 177.062   1
  10  -2   2 665.711 65.2212   4
 -10   3   2 2579.89 264.668   1
 -10  -3   2 3073.80 273.318   1
 -10  -3   2 2935.07 200.738   2
  10   3   2 3130.19 280.790   3
  10  -3   2 2611.64 270.706   3
 -10  -3  -2 2900.09 223.438   1
 -10   4   2 1314.03 191.607   4
 -10  -4   2 974.236 177.157   1
 -10   4   2 1200.81 203.232   1
  10   4   2 1044.46 177.439   3
  10  -4   2 1043.29 194.576   3
 -10  -4  -2 1473.86 163.048   1
  10   4  -2 1296.81 153.817   3
 -10  -4   2 1513.02 160.019   2
  10  -4   2 1417.15 196.902   2
 -10   5   2 313.081 123.544   4
  10   5  -2 299.908 88.1659   3
 -10  -5   2-31.0521 109.224   1
  10   5   2 47.0018 120.449   3
 -10  -5   2 116.481 81.7569   2
  10  -5   2-22.4672 114.545   3
 -10   5   2 245.061 141.570   1
  10  -5   2 16.0783 86.9822   2
 -10  -5  -2 174.084 86.3765   1
 -10  -6   2 1615.48 191.293   2
 -10  -6   2 1005.05 170.661   1
 -10  -6  -2 1701.36 158.408   1
  10   6   2 1375.86 193.214   3
  10   6  -2 1565.32 152.596   3
  10  -6   2 1511.33 221.853   3
 -10   6   2 1449.41 188.696   4
 -10   6   2 1554.55 225.710   1
  10  -6   2 1599.80 205.909   2
  10   7   2 2128.21 244.917   3
 -10  -7  -2 2429.13 181.739   1
  10  -7   2 2259.63 280.644   3
 -10  -7   2 2138.28 252.508   1
 -10  -7   2 2076.70 224.430   2
  10   7  -2 2143.77 168.060   3
  10  -7   2 1945.92 229.223   2
 -10   7   2 2234.86 233.557   4
 -10   7   2 2086.59 256.486   1
 -10   8   2 946.837 178.997   1
  10   8   2 1292.36 206.430   3
  10  -8   2 1227.39 181.724   2
 -10  -8   2 1153.51 190.928   1
  10  -8   2 1388.79 221.873   3
 -10  -8   2 1142.05 187.675   2
 -10   8   2 1105.79 178.972   4
  10   8   2 1472.72 210.629   4
 -10  -8  -2 1160.59 122.897   1
 -10   9   2 232.181 110.649   4
  10   9   2 327.458 123.299   3
  10  -9   2 296.496 141.308   3
 -10  -9   2 312.175 142.046   2
  10  -9   2 185.540 109.161   2
 -10  -9   2 97.6959 105.777   1
 -10   9   2 320.448 161.860   1
  10   9   2 303.154 155.059   4
 -10 -10   2 1185.46 199.597   1
  10  10   2 1137.09 191.901   3
 -10  10   2 1371.23 228.758   1
 -10 -10   2 1333.17 212.635   2
  10 -10   2 1643.47 243.676   3
  10 -10   2 1263.75 193.908   2
 -10  10   2 1466.87 208.446   4
  10  10   2 1307.85 219.457   4
 -10  11   2 2058.94 241.113   4
 -10  11   2 1628.97 253.502   1
  10  11   2 2243.34 264.073   3
  10 -11   2 2269.86 250.662   2
 -10 -11   2 2335.37 259.179   1
 -10 -11   2 2194.87 264.145   2
  10 -11   2 1885.46 271.675   3
  10  11   2 1856.94 249.365   4
  10  12   2 2372.80 268.791   3
 -10 -12   2 2445.73 286.601   2
 -10 -12   2 2436.92 274.153   1
  10 -12   2 2039.51 282.942   3
 -10  12   2 2356.85 264.284   4
  10 -12   2 2580.30 273.787   2
 -10  12   2 2711.46 301.738   1
  10  12   2 2775.24 307.135   4
 -10  13   2 1937.32 279.762   1
 -10 -13   2 1921.52 255.372   1
 -10 -13   2 2014.07 273.167   2
  10 -13   2 1707.31 265.499   3
 -10  13   2 1968.31 249.882   4
  10  13   2 2130.01 257.213   3
  10 -13   2 1937.52 250.484   2
  10  13   2 1761.99 272.772   4
  10  14   2 187.374 128.793   3
  10 -14   2 33.2156 125.288   3
 -10  14   2 278.976 169.475   1
 -10  14   2 250.011 130.077   4
  10 -14   2 433.727 147.958   2
  10  14   2 241.390 167.034   4
 -10 -14   2 251.019 137.980   1
 -10 -14   2 81.4967 147.548   2
 -10 -15   2 1255.87 213.253   1
  10  15   2 1071.40 198.918   3
 -10 -15   2 886.820 238.727   2
  10 -15   2 1113.33 234.695   3
  10  15   2 622.582 203.738   4
  10 -15   2 1312.59 223.382   2
 -10  15   2 735.828 199.099   1
 -10  15   2 1124.03 205.789   4
 -10 -16   2 659.229 177.203   1
  10 -16   2 978.775 207.636   2
 -10 -16   2 774.898 216.034   2
  10 -16   2 728.538 209.027   3
 -10  16   2 753.157 196.175   1
 -10  16   2 1194.67 220.122   4
  10  16   2 673.173 219.826   4
 -10 -17   2 8.16937 142.049   2
 -10  17   2 95.4563 121.107   1
  10 -17   2 123.321 151.001   3
 -10  17   2 378.841 155.976   4
  10  17   2 76.1142 147.774   4
  10 -17   2-115.351 105.756   2
  10  18   2 127.276 150.556   4
 -10  18   2 78.7852 138.982   1
 -10 -18   2 104.669 151.987   2
  10 -18   2 431.287 175.091   3
 -10 -19   2 871.322 252.802   2
  10 -19   2 519.955 174.993   3
 -10  19   2 483.488 185.868   1
  10  19   2 560.916 213.608   4
  10  20   2 490.983 238.928   4
  10 -20   2 362.687 200.318   3
 -10  20   2 214.470 152.563   1
 -10 -20   2 425.999 206.699   2
  10  21   2-3.92800 151.912   4
 -10 -21   2 33.8770 181.765   2
  10 -21   2 106.186 174.629   3
 -10  21   2 11.8948 123.545   1
  10 -22   2 278.671 155.734   3
 -10  22   2 503.219 189.129   1
 -10 -22   2 609.859 262.711   2
  10  22   2 364.428 212.215   4
 -10 -23   2 16.7276 144.994   2
  10  23   2-14.3464 161.916   4
 -10 -24   2 359.105 230.771   2
  10  24   2 93.3670 150.496   4
 -10 -24  -2 613.602 255.628   2
  11   0   2 26208.9 874.039   3
 -11   0   2 26490.9 591.584   2
 -11   0   2 25480.4 857.858   1
 -11   1   2 3087.77 154.382   2
  11  -1   2 3276.55 313.205   3
 -11  -1   2 3417.85 310.058   1
  11   1   2 3121.68 305.887   3
 -11  -1   2 3064.15 189.447   2
 -11   1   2 3521.39 317.393   1
 -11  -2  -2 28.4961 82.9879   1
  11   2   2 151.440 143.276   3
 -11  -2   2 74.6078 138.877   1
  11  -2   2-12.3006 131.813   3
 -11   2   2-98.9634 149.849   1
  11  -2   2 9.52630 33.6032   4
 -11   3   2-68.3954 145.378   1
 -11  -3   2 57.9289 122.149   1
 -11  -3  -2 176.566 87.5090   1
  11   3   2 100.754 123.236   3
  11  -3   2 7.42814 126.726   3
  11   3  -2 407.070 122.932   3
 -11  -4  -2 36.5840 68.6151   1
 -11   4   2-250.113 155.112   1
  11  -4   2 109.790 132.047   3
  11   4  -2 10.3705 74.3556   3
 -11  -4   2 33.5038 78.4844   2
 -11  -4   2 85.3796 116.581   1
  11   4   2-127.923 138.588   3
 -11  -5   2 1599.58 222.802   1
 -11  -5   2 1605.11 182.153   2
  11   5   2 1182.42 198.043   3
 -11   5   2 1525.16 223.143   1
  11  -5   2 1421.57 217.374   3
 -11  -5  -2 1554.88 165.568   1
  11   5  -2 1550.46 175.543   3
 -11   5   2 1868.02 227.351   4
  11   6  -2 4176.71 258.935   3
 -11  -6   2 4499.74 302.172   2
 -11  -6  -2 4410.34 268.986   1
 -11   6   2 4119.20 327.464   4
  11  -6   2 4210.67 363.665   3
 -11  -6   2 4030.57 332.535   1
  11  -6   2 4872.50 341.878   2
 -11   6   2 4161.21 362.520   1
  11   6   2 4078.38 339.281   3
  11  -7   2 1570.46 203.586   2
  11   7   2 1682.95 223.382   3
  11   7  -2 1681.72 166.270   3
 -11  -7   2 1777.50 205.126   2
 -11  -7   2 2085.69 252.531   1
 -11   7   2 1457.59 203.095   4
 -11   7   2 1787.22 255.598   1
  11  -7   2 1693.85 236.699   3
 -11  -7  -2 2002.82 178.456   1
 -11  -8   2 3597.05 294.551   2
 -11  -8   2 3435.29 319.598   1
  11   8   2 3567.22 326.835   3
 -11   8   2 3442.26 334.015   1
 -11   8   2 3465.54 300.446   4
  11  -8   2 3253.76 327.424   3
  11  -8   2 3600.88 305.854   2
 -11   9   2 588.942 161.842   1
 -11  -9   2 299.749 143.382   1
  11   9   2 327.779 136.630   3
 -11   9   2 396.190 139.648   4
  11  -9   2 368.488 150.804   3
 -11  -9   2 560.086 147.169   2
  11   9   2 371.269 145.702   4
  11  -9   2 492.228 141.928   2
  11 -10   2 266.700 112.700   2
  11 -10   2 362.921 174.125   3
 -11 -10   2 135.611 132.453   2
 -11 -10   2 267.470 137.421   1
 -11  10   2 119.752 137.781   1
 -11  10   2 371.733 131.492   4
  11  10   2 207.033 116.243   3
  11  10   2 575.084 158.341   4
 -11  11   2 390.076 145.312   4
  11  11   2 78.5367 86.8102   3
 -11  11   2-77.5588 118.592   1
  11 -11   2 9.69163 83.8992   2
 -11 -11   2-154.065 101.790   1
  11 -11   2 201.232 167.248   3
  11  11   2 280.828 157.462   4
 -11 -11   2-49.9264 96.7235   2
  11  12   2 839.049 177.486   3
 -11  12   2 850.070 210.532   1
 -11 -12   2 833.740 186.980   1
 -11 -12   2 1020.58 206.451   2
  11 -12   2 950.222 214.556   3
 -11  12   2 847.745 169.262   4
  11 -12   2 1292.51 205.311   2
  11  12   2 699.108 185.996   4
  11 -13   2 251.318 149.058   3
 -11 -13   2 467.647 171.811   1
 -11  13   2 334.434 164.473   1
 -11 -13   2 153.007 115.543   2
 -11  13   2 269.358 130.604   4
  11 -13   2 338.514 135.606   2
  11  13   2 304.841 143.977   3
  11  13   2 204.209 147.042   4
 -11 -14   2 2172.04 265.805   1
 -11 -14   2 1871.96 283.866   2
 -11  14   2 1320.67 244.793   1
  11 -14   2 1854.04 285.824   3
  11  14   2 2019.31 302.514   4
 -11  14   2 2112.54 266.377   4
  11 -14   2 2024.10 257.697   2
  11  14   2 1609.81 232.937   3
  11  15   2 436.877 200.071   4
 -11 -15   2 414.714 149.816   1
  11 -15   2 547.153 180.874   3
 -11  15   2 421.654 159.461   1
 -11 -15   2 544.086 193.905   2
  11 -15   2 516.474 160.840   2
 -11  15   2 848.311 172.687   4
 -11  16   2 207.174 171.800   1
  11 -16   2 113.533 142.334   3
 -11 -16   2 119.398 155.583   2
  11  16   2-7.36636 156.369   4
 -11 -17   2 730.090 201.799   2
  11 -17   2 774.249 203.372   3
 -11  17   2 599.267 197.291   1
  11  17   2 967.331 232.973   4
 -11 -18   2 1312.21 279.184   2
  11 -18   2 1525.74 285.288   3
 -11  18   2 1423.18 265.966   1
  11  18   2 1513.30 306.925   4
 -11 -19   2-163.307 184.180   2
  11 -19   2 52.6488 146.400   3
 -11  19   2 234.026 155.086   1
  11  19   2-170.922 172.990   4
 -11 -20   2 18.6334 170.403   2
 -11  20   2 0.19988 135.524   1
  11 -20   2-50.5342 129.722   3
  11  20   2-90.0806 158.981   4
  11 -21   2 139.323 171.352   3
 -11 -21   2 106.177 177.807   2
 -11  21   2 178.644 141.032   1
  11  21   2 90.0057 223.918   4
 -11  22   2 689.821 214.739   1
 -11 -22   2 792.456 261.196   2
  11 -22   2 519.800 189.644   3
  11  22   2 744.008 241.836   4
 -11 -23   2 625.947 246.373   2
  11  23   2 702.340 262.085   4
 -11 -24   2 437.823 231.809   2
  12   0   2 8108.25 493.054   3
 -12   0   2 8254.52 496.269   1
 -12   0   2 7737.61 293.323   2
  12  -1   2 1405.56 224.820   3
 -12  -1  -2 1119.52 176.782   1
  12   1   2 922.427 186.508   3
 -12  -1   2 1245.42 211.731   1
 -12   1   2 1121.86 208.535   1
 -12  -2  -2 57.4236 92.6820   1
 -12  -2   2 51.7054 142.375   1
  12   2   2 16.9977 111.261   3
  12   2  -2 93.3976 116.096   3
  12  -2   2 36.2007 146.411   3
 -12   2   2 122.298 151.483   1
  12   3   2 236.358 145.486   3
 -12  -3  -2 330.479 116.713   1
  12  -3   2 213.394 144.451   3
  12   3  -2 245.104 115.922   3
 -12  -3   2 112.327 107.793   1
 -12   3   2 224.313 169.963   1
 -12   4   2 142.634 130.539   1
 -12  -4  -2 172.120 105.627   1
  12  -4   2-172.678 153.727   3
  12   4  -2 281.440 113.404   3
  12   4   2 233.951 128.617   3
 -12  -4   2 75.4860 104.491   1
 -12  -5   2 1188.50 207.912   1
  12   5   2 1140.88 201.771   3
 -12   5   2 1281.95 216.748   1
 -12  -5  -2 1374.08 174.688   1
  12  -5   2 1124.96 211.667   3
  12   5  -2 1112.20 165.575   3
 -12  -5   2 1263.05 163.735   2
  12   6   2 1137.72 211.964   3
  12   6  -2 1606.01 181.172   3
 -12   6   2 1098.02 212.935   1
 -12  -6   2 1706.95 202.945   2
  12  -6   2 1558.88 236.778   3
 -12  -6  -2 1403.48 163.033   1
 -12  -6   2 1585.18 229.025   1
 -12   7   2 818.105 197.560   1
  12  -7   2 806.297 178.882   3
  12   7   2 1013.59 189.887   3
 -12  -7   2 1033.51 163.584   2
 -12  -7  -2 877.836 137.790   1
 -12  -7   2 918.173 207.941   1
  12  -7   2 1492.59 208.450   2
 -12   7   2 1130.55 196.653   4
  12  -8   2 1469.02 211.779   2
 -12  -8   2 1602.36 239.797   1
 -12   8   2 1215.44 232.848   1
  12   8   2 1604.72 231.014   3
  12  -8   2 1689.47 270.304   3
 -12  -8   2 1618.57 228.684   2
 -12   8   2 1749.30 219.667   4
 -12   9   2-23.8571 89.3685   4
  12  -9   2 79.1398 149.819   3
 -12  -9   2-85.7544 100.884   2
  12   9   2-109.646 117.058   3
  12  -9   2 160.489 92.4609   2
 -12  -9   2 174.132 116.073   1
 -12   9   2-32.8014 127.420   1
  12   9   2 224.331 153.578   4
  12 -10   2 158.066 119.256   2
  12  10   2 155.654 124.999   4
  12 -10   2 60.2294 146.240   3
 -12 -10   2 157.773 130.327   2
 -12 -10   2 47.2500 101.923   1
 -12  10   2 148.298 96.9115   4
  12  10   2 420.107 154.251   3
 -12  10   2-96.9030 127.611   1
 -12  11   2 61.8004 148.506   1
 -12 -11   2-144.089 117.735   1
  12  11   2 291.085 176.117   4
 -12  11   2 261.868 124.483   4
  12 -11   2 91.3623 150.971   3
 -12 -11   2 134.762 119.198   2
  12 -11   2 342.830 117.192   2
  12  11   2 506.355 162.595   3
  12 -12   2 360.659 143.538   2
 -12  12   2 35.4964 132.147   1
  12  12   2 255.344 124.139   3
  12  12   2 56.1249 143.614   4
 -12  12   2 200.598 131.066   4
 -12 -12   2 88.6525 144.658   2
  12 -12   2-105.171 167.923   3
 -12 -12   2 174.978 125.341   1
  12  13   2 748.561 175.002   3
 -12  13   2 719.616 200.895   1
 -12 -13   2 556.592 172.030   2
  12 -13   2 435.920 182.540   3
 -12 -13   2 908.091 198.333   1
  12  13   2 527.868 171.370   4
 -12 -14   2 792.841 198.045   2
 -12  14   2 808.018 224.112   1
  12 -14   2 886.392 233.308   3
 -12 -14   2 1152.31 211.109   1
  12  14   2 1106.93 230.386   4
 -12  15   2 79.0775 125.549   1
 -12 -15   2 31.5519 128.978   2
  12 -15   2 5.16683 142.007   3
  12  15   2 91.6566 135.106   4
  12  16   2 52.9003 151.986   4
 -12  16   2 148.141 158.695   1
  12 -16   2 161.358 160.690   3
 -12 -16   2 87.8275 161.972   2
 -12  17   2 459.259 184.774   1
 -12 -17   2 269.157 173.222   2
  12 -17   2 362.928 178.839   3
  12  17   2 349.073 178.224   4
 -12  18   2-93.4361 161.767   1
 -12 -18   2 9.32247 149.206   2
  12 -18   2 408.324 195.402   3
  12  18   2 73.1107 153.318   4
 -12  19   2 144.787 158.776   1
 -12 -19   2 321.755 217.898   2
  12 -19   2 142.181 162.976   3
  12  19   2 108.810 177.893   4
 -12  20   2 187.370 126.034   1
 -12 -20   2 49.1483 164.382   2
  12 -20   2 135.862 150.131   3
  12  20   2 179.154 199.031   4
 -12  21   2 5.94971 126.827   1
 -12 -21   2-62.0497 156.623   2
  12 -21   2-48.5952 156.097   3
  12  21   2 291.708 181.033   4
 -12 -22   2-221.421 194.125   2
  12 -22   2-19.2059 143.802   3
 -12  22   2 19.2233 136.248   1
  12  22   2 7.40681 169.862   4
 -12 -23   2 31.0914 180.441   2
  12  23   2 61.4618 180.551   4
  13   0   2 17804.4 769.973   3
 -13   0  -2 16742.2 685.159   1
 -13   0   2 17824.0 762.019   1
  13   1   2 3117.46 330.735   3
 -13   1   2 3044.60 317.820   1
  13  -1   2 3129.33 330.177   3
 -13  -1  -2 3451.20 304.564   1
 -13  -1   2 2715.97 305.121   1
  13   1  -2 3321.22 307.858   3
  13   2   2 676.023 185.485   3
 -13   2   2 805.491 181.110   1
 -13  -2   2 431.871 171.959   1
  13  -2   2 333.984 152.263   3
  13   2  -2 673.429 158.919   3
 -13  -2  -2 744.917 158.588   1
 -13  -2   2 473.093 98.5121   2
 -13  -3  -2 44.2044 109.714   1
 -13   3   2 220.601 158.892   1
 -13  -3   2 49.0748 122.580   1
  13   3  -2 39.9418 98.6190   3
 -13  -3   2-26.8935 59.3497   2
  13   3   2 246.922 130.753   3
  13  -3   2-59.1603 147.443   3
 -13  -4   2-82.1819 124.530   1
 -13  -4  -2 102.758 97.2622   1
  13   4   2-10.0764 111.844   3
  13  -4   2 274.544 162.981   3
  13   4  -2 337.436 131.291   3
 -13  -4   2 46.4773 77.8282   2
 -13   4   2 14.9230 128.802   1
 -13  -5   2 323.821 147.927   1
 -13   5   2 38.4500 131.127   1
 -13  -5  -2 259.064 120.004   1
  13   5   2 184.812 152.227   3
  13  -5   2 278.499 144.445   3
  13   5  -2 146.057 86.9508   3
 -13  -5   2 141.332 105.433   2
  13   6  -2 2780.00 243.596   3
  13   6   2 3395.97 342.793   3
 -13   6   2 2796.98 330.091   1
  13  -6   2 2665.00 315.667   3
 -13  -6  -2 3260.70 261.571   1
 -13  -6   2 2903.54 258.497   2
 -13  -6   2 3139.82 331.905   1
 -13  -7   2 3506.56 298.512   2
  13  -7   2 3521.15 363.024   3
 -13   7   2 3652.79 363.715   1
  13   7   2 3638.66 344.916   3
 -13  -7   2 3777.38 354.898   1
  13  -8   2 5036.79 444.192   3
 -13  -8   2 5189.56 414.310   1
  13   8   2 5598.40 425.552   3
 -13  -8   2 5009.57 367.175   2
 -13   8   2 5381.59 444.849   1
 -13   8   2 5785.13 396.294   4
  13   9   2 1036.72 203.154   3
 -13  -9   2 730.853 182.011   1
  13  -9   2 596.794 190.008   3
 -13  -9   2 962.712 179.483   2
 -13   9   2 1356.71 219.066   4
  13  -9   2 890.695 181.712   2
 -13   9   2 673.984 218.179   1
  13   9   2 980.051 211.363   4
  13  10   2 408.834 153.011   3
 -13 -10   2 63.5840 110.576   2
  13 -10   2 114.077 149.172   3
 -13 -10   2 207.957 129.203   1
 -13  10   2 300.307 123.438   4
 -13  10   2 177.854 154.167   1
  13 -10   2 384.460 138.515   2
  13  10   2 166.590 147.490   4
  13  11   2 18.6524 103.339   3
 -13 -11   2 41.5046 106.608   1
  13 -11   2 19.3992 144.959   3
 -13 -11   2 201.395 144.422   2
 -13  11   2 36.6892 122.996   1
  13  11   2 122.263 139.066   4
  13  12   2-72.9431 117.488   3
 -13 -12   2-41.2557 104.912   1
 -13 -12   2 1.13434 108.667   2
  13 -12   2 5.88199 135.290   3
  13  12   2 79.7865 143.086   4
 -13  12   2 144.817 170.470   1
 -13 -13   2 144.416 135.903   1
 -13 -13   2 399.690 157.992   2
  13 -13   2 246.416 173.454   3
  13  13   2 188.923 146.237   4
 -13  13   2-27.5128 144.517   1
  13  13   2 673.218 172.341   3
 -13  14   2 1013.10 257.766   1
 -13 -14   2 1337.32 251.823   2
  13 -14   2 1056.34 236.794   3
  13  14   2 809.146 197.593   4
 -13 -15   2 1519.29 272.522   2
 -13  15   2 1273.09 274.428   1
  13 -15   2 1424.72 269.179   3
  13  15   2 1393.87 280.687   4
  13 -16   2 1552.98 308.819   3
  13  16   2 1165.98 254.455   4
 -13  16   2 1566.97 295.527   1
 -13 -16   2 1360.94 277.182   2
 -13  17   2 398.921 173.315   1
 -13 -17   2 480.246 198.970   2
  13 -17   2 713.512 234.345   3
  13  17   2 559.544 209.370   4
  13 -18   2 558.246 207.386   3
 -13  18   2 571.018 200.265   1
 -13 -18   2 437.529 202.376   2
  13  18   2 517.707 218.755   4
 -13  19   2 377.825 210.299   1
 -13 -19   2 43.9381 151.407   2
  13 -19   2-104.326 187.499   3
  13  19   2 5.18111 173.441   4
 -13 -20   2 98.7597 188.165   2
  13 -20   2 534.592 220.822   3
 -13  20   2 70.6459 135.106   1
  13  20   2 279.120 186.100   4
 -13  21   2 276.502 181.749   1
 -13 -21   2 39.8959 135.030   2
  13 -21   2 151.849 170.190   3
  13  21   2 266.276 197.476   4
  13 -22   2 104.409 150.061   3
  13  22   2 431.863 222.060   4
 -13 -22   2 59.4304 164.147   2
 -13  22   2 424.959 206.937   1
 -13  23   2 968.524 266.246   1
  13 -23   2 315.035 171.230   3
 -14   0  -2 440.603 147.275   1
  14   0   2 320.130 167.883   3
  14   0  -2 105.178 127.953   3
 -14   0   2 144.154 118.859   1
  14   1   2 1466.28 247.271   3
  14  -1   2 1093.10 223.931   3
 -14   1  -2 1076.09 200.473   1
 -14  -1   2 1221.91 232.099   1
  14   1  -2 1248.39 212.827   3
  14  -1  -2 1497.91 241.671   3
 -14  -1  -2 836.061 177.321   1
 -14   1   2 945.638 208.301   1
 -14  -2  -2 1643.99 227.321   1
  14   2   2 1875.21 274.296   3
 -14  -2   2 1290.32 231.701   1
 -14   2   2 1671.57 263.937   1
  14  -2   2 1626.79 260.139   3
  14   2  -2 1471.85 217.459   3
  14   3   2 127.701 130.233   3
 -14  -3   2 312.694 140.929   1
  14  -3   2 206.554 146.149   3
  14   3  -2 288.084 120.666   3
 -14  -3  -2 167.427 120.034   1
 -14   3   2 105.949 125.271   1
 -14   4   2 161.525 153.101   1
 -14  -4   2 11.3981 133.561   1
  14   4   2-133.461 141.274   3
 -14  -4  -2 195.630 112.442   1
  14  -4   2 255.567 153.479   3
  14   4  -2 375.680 136.051   3
  14   5   2 27.6612 120.454   3
 -14  -5  -2 217.247 112.685   1
 -14  -5   2 214.404 139.910   1
  14  -5   2 125.265 145.992   3
  14   5  -2 150.160 109.888   3
 -14  -5   2 99.7017 94.5106   2
 -14   5   2-15.1825 158.636   1
 -14   6   2 1038.86 221.230   1
  14   6   2 728.428 182.004   3
  14  -6   2 1277.62 256.853   3
 -14  -6   2 853.245 165.262   2
 -14  -6   2 908.358 202.018   1
  14   7   2 1130.48 220.257   3
  14  -7   2 1091.83 224.373   3
 -14  -7   2 1352.78 199.397   2
 -14  -7   2 1069.48 226.070   1
 -14   7   2 1208.55 263.115   1
  14   8   2 671.185 180.023   3
 -14   8   2 415.947 170.097   1
 -14  -8   2 565.049 172.321   2
 -14  -8   2 390.901 161.506   1
  14  -8   2 537.858 177.772   3
  14   8   2 404.432 155.500   4
  14   9   2 242.101 137.761   4
 -14  -9   2 149.022 95.0702   2
 -14   9   2 210.644 178.998   1
  14   9   2 517.689 170.704   3
 -14  -9   2 217.152 147.723   1
  14  -9   2 85.9200 147.493   3
 -14 -10   2 39.0203 133.373   1
  14 -10   2 155.218 149.826   3
 -14 -10   2 290.239 159.865   2
  14  10   2 319.926 142.389   3
 -14  10   2 38.9788 138.700   1
  14  10   2 169.748 120.359   4
 -14  11   2-44.4151 153.144   1
  14  11   2 555.713 178.153   3
  14 -11   2-56.6023 141.273   3
 -14 -11   2 220.526 128.331   2
 -14 -11   2 589.437 188.429   1
  14  11   2 95.7509 120.959   4
  14  12   2 870.739 196.249   3
 -14 -12   2 898.465 199.972   1
 -14 -12   2 510.838 156.524   2
  14 -12   2 535.820 208.076   3
  14  12   2 756.807 196.078   4
 -14  12   2 532.553 218.621   1
 -14  13   2 55.0929 145.197   1
 -14 -13   2 299.265 146.738   1
 -14 -13   2 311.341 167.000   2
  14 -13   2 109.148 164.624   3
  14  13   2 170.284 160.034   4
  14 -14   2 10.6056 149.252   3
  14  14   2-2.16331 125.461   4
 -14 -14   2 353.353 175.067   2
 -14  14   2 288.960 158.976   1
  14 -15   2 391.387 190.573   3
 -14 -15   2 463.812 199.796   2
 -14  15   2 441.257 184.864   1
  14  15   2 436.348 177.875   4
 -14 -16   2 233.600 156.947   2
  14 -16   2 267.334 199.520   3
  14  16   2 72.0372 154.974   4
 -14  16   2-95.2449 162.973   1
 -14 -17   2-176.414 169.019   2
  14 -17   2 234.495 188.056   3
  14  17   2-38.4608 150.927   4
 -14  17   2 88.3217 149.762   1
 -14 -18   2 89.9061 167.025   2
  14 -18   2 31.0942 142.587   3
  14  18   2 89.3901 172.633   4
 -14  18   2-63.9469 154.179   1
  14 -19   2 35.1242 167.495   3
 -14 -19   2-17.3237 138.051   2
  14  19   2-100.909 142.915   4
 -14  19   2-88.3080 135.725   1
 -14  20   2 92.2481 139.541   1
  14 -20   2 96.6154 181.087   3
 -14 -20   2 115.118 159.373   2
  14  20   2 159.716 183.103   4
 -14 -21   2 60.4086 145.392   2
  14 -21   2 136.824 147.970   3
 -14  21   2 138.658 165.734   1
  14  21   2 18.4003 164.049   4
  14 -22   2 18.3775 137.801   3
 -14  22   2-212.593 173.637   1
 -15   0   2 12290.5 687.535   1
 -15   0  -2 11591.0 603.458   1
  15   0   2 13091.4 702.905   3
  15   0  -2 12239.3 630.441   3
 -15   1   2 1551.05 260.443   1
 -15  -1  -2 1816.91 243.789   1
 -15  -1   2 1579.45 263.835   1
  15   1   2 1512.55 267.631   3
  15  -1   2 1790.40 286.307   3
  15   1  -2 2036.56 259.708   3
  15  -1  -2 1724.18 256.836   3
 -15   1  -2 1493.74 227.210   1
 -15  -2   2 500.848 176.502   1
  15   2   2-137.582 144.792   3
  15  -2   2 31.3854 141.525   3
  15   2  -2 108.601 117.207   3
  15  -2  -2 17.4366 131.035   3
 -15   2   2-12.5393 154.756   1
 -15   2  -2 128.917 149.290   1
 -15  -2  -2 107.238 105.744   1
 -15   3  -2 149.710 119.282   1
 -15  -3   2 81.6875 119.546   1
  15   3   2 301.316 146.850   3
  15  -3   2-102.509 156.285   3
  15   3  -2 354.364 150.469   3
 -15  -3  -2 366.910 117.528   1
 -15   3   2 67.8192 139.433   1
 -15  -4  -2 151.674 132.870   1
  15   4   2-123.080 134.253   3
  15  -4   2-282.925 200.634   3
  15   4  -2 56.1595 96.6652   3
 -15  -4   2-7.60489 132.314   1
 -15   4   2-262.233 167.978   1
 -15   5   2 856.352 219.443   1
 -15  -5   2 809.693 192.099   1
  15   5   2 913.879 209.886   3
  15  -5   2 682.733 210.301   3
  15   6   2 2153.16 298.158   3
 -15   6   2 3366.23 375.725   1
  15  -6   2 2473.26 328.977   3
 -15  -6   2 1978.54 286.018   1
 -15   7   2 1448.16 262.850   1
  15  -7   2 1195.77 242.489   3
 -15  -7   2 1546.54 214.788   2
  15   7   2 1694.66 272.036   3
 -15  -7   2 1402.18 250.884   1
  15   7   2 1608.22 239.082   4
 -15   8   2 1456.80 278.090   1
  15  -8   2 1449.76 273.619   3
 -15  -8   2 1344.08 221.424   2
 -15  -8   2 1431.74 252.907   1
  15   8   2 1423.90 252.505   3
  15   8   2 1389.13 217.630   4
  15   9   2 226.055 153.092   3
 -15   9   2-111.197 176.618   1
  15  -9   2-151.010 167.955   3
 -15  -9   2 75.4201 121.320   2
 -15  -9   2 364.660 164.083   1
  15   9   2-17.8464 132.055   4
  15  10   2 181.665 145.007   3
  15 -10   2 333.602 164.490   3
 -15  10   2 172.800 163.212   1
 -15 -10   2 257.735 146.841   2
 -15 -10   2-21.6615 124.171   1
  15  10   2 5.78338 108.164   4
  15  11   2 256.054 146.565   3
  15 -11   2 178.859 170.092   3
 -15 -11   2 106.492 111.300   2
 -15 -11   2 524.125 180.116   1
 -15  11   2 145.208 148.606   1
  15  11   2 312.226 126.080   4
  15 -12   2 128.137 182.742   3
 -15 -12   2 376.776 168.449   1
 -15 -12   2 142.332 134.897   2
 -15  12   2 192.254 177.568   1
  15  12   2-115.325 120.205   4
 -15 -13   2 269.764 151.213   2
  15 -13   2 138.209 154.056   3
 -15  13   2-13.1953 152.208   1
  15  13   2 264.932 169.878   4
 -15 -14   2 1104.82 258.210   2
  15 -14   2 1166.95 286.473   3
 -15  14   2 790.357 225.858   1
  15  14   2 1067.34 242.385   4
 -15 -15   2 322.891 174.908   2
  15 -15   2-105.404 168.600   3
 -15  15   2 398.913 183.229   1
  15  15   2 202.385 160.381   4
 -15 -16   2-11.1374 135.511   2
 -15  16   2 267.280 195.269   1
  15 -16   2 219.926 168.124   3
  15  16   2 71.2688 144.776   4
  15 -17   2 309.448 202.185   3
 -15  17   2 120.854 183.668   1
 -15 -17   2 457.672 187.890   2
  15  17   2 404.731 206.040   4
 -15  18   2 772.047 250.048   1
 -15 -18   2 512.499 210.624   2
  15 -18   2 978.923 266.590   3
  15  18   2 533.015 234.000   4
 -15 -19   2 280.791 214.569   2
  15 -19   2 253.695 177.245   3
 -15  19   2 2.29690 144.371   1
  15  19   2-13.4718 168.943   4
 -15  20   2 210.435 163.176   1
  15 -20   2 381.617 219.260   3
 -15 -20   2 147.655 129.512   2
  15  20   2-226.806 189.456   4
  16   0   2 22.3225 134.198   3
  16   0  -2 18.3185 115.024   3
 -16   0   2-132.758 167.484   1
 -16   0  -2 184.162 143.452   1
 -16  -1  -2 507.673 170.928   1
  16   1   2 348.142 159.018   3
  16   1  -2 580.967 162.723   3
 -16   1  -2 460.265 169.466   1
  16  -1  -2 377.482 141.895   3
  16  -1   2 397.804 172.164   3
 -16   1   2 638.289 208.643   1
 -16  -1   2 713.027 199.010   1
 -16  -2  -2 416.766 154.958   1
  16   2   2 443.113 191.189   3
  16  -2   2 323.601 195.209   3
 -16  -2   2 517.558 188.200   1
  16   2  -2 359.137 160.293   3
  16  -2  -2 845.037 206.495   3
 -16   2  -2 604.230 186.779   1
 -16   2   2 462.580 192.591   1
 -16  -3  -2 486.806 158.657   1
  16   3   2 374.247 163.845   3
  16  -3   2 338.795 178.840   3
  16   3  -2 449.355 149.000   3
 -16   3  -2 295.920 150.430   1
  16  -3  -2-126.108 148.640   3
 -16   3   2 415.214 203.700   1
 -16  -3   2 86.8934 136.143   1
 -16  -4  -2-56.9707 86.7836   1
 -16  -4   2 89.2865 144.198   1
 -16   4  -2 126.820 156.215   1
  16   4   2-42.6608 120.375   3
  16  -4   2-297.926 193.233   3
  16  -4  -2 195.272 153.574   3
 -16   4   2-243.674 183.231   1
 -16   5  -2 341.872 181.963   1
 -16  -5   2 217.673 166.645   1
  16   5   2 194.131 164.007   3
  16  -5   2-334.043 181.173   3
 -16   5   2-354.436 175.100   1
  16  -6   2 938.691 249.538   3
 -16   6   2 725.626 221.347   1
 -16  -6   2 1055.75 236.101   1
  16   6   2 917.128 206.724   3
 -16   7   2 310.914 187.587   1
  16   7   2 426.846 162.541   3
  16  -7   2 344.169 195.756   3
 -16  -7   2 593.401 196.264   1
  16   8   2-53.3882 120.141   3
 -16   8   2 40.8466 153.130   1
  16  -8   2-20.0277 172.695   3
 -16  -8   2 119.718 143.893   1
  16  -9   2-19.7809 159.222   3
 -16  -9   2-26.6510 139.717   1
  16   9   2 43.0675 119.869   3
 -16   9   2 302.559 193.240   1
  16  10   2 181.929 138.960   3
 -16  10   2-31.7771 156.231   1
  16 -10   2-55.8448 150.638   3
 -16 -10   2-186.811 154.079   1
  16  10   2 53.5683 124.168   4
 -16 -11   2 108.231 138.127   2
 -16  11   2-88.6031 177.313   1
 -16 -11   2 333.324 161.647   1
  16 -11   2 53.8429 158.085   3
  16  11   2-8.58779 139.651   4
 -16  12   2 71.6738 178.432   1
  16 -12   2 236.811 196.623   3
 -16 -12   2-52.7533 133.946   2
  16  12   2 95.2784 143.037   4
 -16 -13   2-92.4567 127.156   2
  16 -13   2 274.284 194.934   3
 -16  13   2-72.8794 157.355   1
  16  13   2 59.1747 112.151   4
 -16 -14   2-103.133 153.804   2
  16 -14   2 70.9723 174.492   3
 -16  14   2 64.1914 186.420   1
  16  14   2 32.9164 140.236   4
 -16 -15   2-78.2985 146.553   2
  16 -15   2-41.8635 171.180   3
 -16  15   2 144.832 162.195   1
  16  15   2-5.62022 148.629   4
 -16 -16   2 246.293 172.479   2
 -16  16   2 21.5797 174.344   1
  16 -16   2 288.234 200.297   3
  16  16   2 267.356 189.765   4
  16  17   2 117.888 159.911   4
 -16  17   2-276.700 205.235   1
 -16 -17   2 209.380 183.268   2
  16 -17   2-19.3818 141.545   3
  16 -18   2 433.990 243.695   3
 -16  18   2 221.619 179.516   1
 -16 -18   2-4.59312 129.230   2
  16  18   2-2.60567 153.762   4
  16 -19   2 331.826 216.389   3
 -16  19   2 278.879 179.121   1
 -16 -19   2 323.215 194.096   2
  16  19   2 9.51112 146.462   4
  17   0   2 5541.00 498.604   3
  17   0  -2 5606.50 457.513   3
 -17   0  -2 5725.01 453.638   1
 -17   0   2 4975.74 474.093   1
 -17   1  -2 2103.37 295.670   1
  17  -1   2 2568.48 356.840   3
  17  -1  -2 2164.43 306.816   3
 -17  -1   2 2381.16 346.856   1
  17   1   2 1446.00 265.960   3
  17   1  -2 2379.63 301.106   3
 -17   1   2 1813.36 314.506   1
 -17  -1  -2 2244.40 293.928   1
 -17  -2  -2 1548.45 248.136   1
  17   2   2 1311.99 271.362   3
  17  -2   2 1314.44 272.691   3
  17   2  -2 1369.55 233.068   3
  17  -2  -2 1262.53 248.928   3
 -17   2  -2 1283.75 246.158   1
 -17   2   2 1212.55 254.664   1
 -17  -2   2 1344.08 272.789   1
 -17  -3  -2 4.94249 116.590   1
  17   3   2-168.190 170.410   3
  17  -3   2-41.7402 142.643   3
  17   3  -2 226.605 143.606   3
  17  -3  -2 118.813 150.221   3
 -17   3  -2-75.6478 148.108   1
 -17   3   2 99.3166 142.585   1
 -17  -3   2-277.912 156.200   1
 -17   4  -2 312.775 163.231   1
 -17  -4   2-113.689 121.107   1
  17   4   2 141.812 123.698   3
  17  -4   2-97.0654 133.296   3
  17  -4  -2 337.680 185.927   3
 -17   4   2 190.983 160.830   1
 -17   5   2 175.268 186.432   1
  17  -5   2 209.039 151.995   3
  17  -5  -2 263.273 176.694   3
  17   5   2 122.405 129.608   3
 -17  -5   2-48.7132 130.068   1
 -17   5  -2 530.198 194.344   1
 -17   6  -2 1076.41 238.638   1
  17   6   2 1162.02 250.181   3
  17  -6   2 1281.56 279.455   3
  17  -6  -2 1038.69 256.902   3
 -17  -6   2 1475.78 288.087   1
 -17   6   2 1352.51 265.333   1
 -17   7   2 1341.52 274.494   1
  17   7   2 1568.30 275.310   3
 -17   7  -2 1092.66 253.279   1
  17  -7   2 1854.42 321.507   3
  17  -7  -2 2002.91 332.298   3
 -17  -7   2 1496.36 291.501   1
 -17   8   2 2886.81 384.321   1
  17   8   2 3021.53 371.701   3
 -17   8  -2 2826.80 402.624   1
 -17  -8   2 3450.63 393.341   1
  17  -8   2 2713.18 362.744   3
  17   9   2 1105.18 245.175   3
  17  -9   2 900.795 245.194   3
 -17  -9   2 1041.21 239.966   1
 -17   9   2 1740.08 313.018   1
 -17 -10   2 77.0418 146.176   1
  17 -10   2-140.811 193.886   3
 -17  11   2 139.831 175.348   1
  17 -11   2-84.2858 174.390   3
 -17  12   2 171.857 157.468   1
  17 -12   2-178.799 214.751   3
 -17  13   2 548.382 220.746   1
  17 -13   2 151.528 148.445   3
 -17  14   2 703.110 255.984   1
  17 -14   2 678.211 230.996   3
  17  14   2 527.547 212.525   4
 -17  15   2 1500.20 300.674   1
  17  15   2 1570.68 297.970   4
  17 -15   2 875.612 259.377   3
 -17  16   2 1006.59 267.512   1
  17 -16   2 1227.37 284.568   3
 -17 -16   2 749.553 220.528   2
  17  16   2 1106.17 270.558   4
 -17 -17   2 372.975 198.769   2
 -17  17   2 297.607 194.889   1
  17 -17   2 443.065 221.036   3
  17  17   2 364.536 197.708   4
 -17 -18   2 27.5741 128.497   2
  17  18   2 141.826 185.716   4
  18   0   2 813.262 226.721   3
 -18   0   2 934.254 249.508   1
  18   0  -2 596.199 188.573   3
 -18   0  -2 1094.80 232.721   1
 -18  -1  -2 206.631 148.984   1
  18   1   2 414.002 199.931   3
  18  -1   2-93.2267 145.154   3
  18   1  -2 69.4682 136.483   3
 -18   1   2 534.391 207.089   1
  18  -1  -2 134.601 125.173   3
 -18  -1   2 93.2316 154.635   1
 -18   1  -2 187.293 148.638   1
 -18   2  -2 155.811 153.224   1
 -18  -2   2 276.892 179.923   1
  18   2   2 401.645 183.591   3
  18  -2   2 131.307 159.909   3
  18  -2  -2-336.124 161.131   3
  18   2  -2 268.913 167.280   3
 -18  -2  -2 331.410 144.128   1
 -18   2   2-24.0991 160.472   1
 -18   3   2-56.1511 176.228   1
 -18   3  -2 101.969 134.957   1
  18   3   2-279.825 185.320   3
 -18  -3   2 68.9069 132.632   1
  18  -3   2 106.177 157.379   3
  18  -3  -2 443.794 191.231   3
 -18   4  -2 336.865 168.758   1
  18   4   2 365.228 180.608   3
  18  -4   2 198.274 146.240   3
 -18  -4   2 406.022 186.252   1
  18  -4  -2 490.273 203.588   3
 -18   4   2 69.3796 147.092   1
  18  -5   2-81.0465 155.220   3
  18   5   2-17.9517 134.251   3
  18  -5  -2 216.638 167.454   3
 -18   5   2 195.506 188.348   1
 -18   5  -2-265.483 181.113   1
 -18  -5   2-14.2175 122.525   1
  18   6   2-272.777 183.549   3
  18  -6   2 49.3484 163.985   3
 -18   6  -2-91.6471 173.844   1
  18  -6  -2 203.087 189.737   3
 -18   6   2 181.276 201.219   1
 -18  -6   2 192.516 163.132   1
 -18  -7   2-63.0176 140.236   1
  18  -7   2-27.8401 160.745   3
  18   7   2 195.219 160.618   3
 -18   7  -2 499.000 222.673   1
  18  -7  -2-61.3529 160.170   3
 -18   7   2 216.524 153.251   1
  18   8   2 25.1046 130.806   3
 -18   8   2-32.1957 168.102   1
  18  -8   2-227.944 207.265   3
  18  -8  -2-159.546 155.914   3
 -18  -8   2-93.1664 124.759   1
 -18   8  -2 55.1476 154.516   1
 -18   9   2 297.310 197.423   1
  18  -9   2 221.378 180.009   3
  18  -9  -2 387.891 210.405   3
 -18  -9   2 525.758 194.313   1
 -18   9  -2 392.056 231.190   1
 -18  10  -2 437.822 239.463   1
  18 -10   2 159.517 185.699   3
  18 -10  -2 482.822 230.280   3
 -18  10   2 345.179 201.627   1
 -18  11   2 490.390 223.937   1
  18 -11   2 215.530 201.498   3
  18 -11  -2 418.077 217.815   3
 -18  11  -2 561.974 221.243   1
  18 -12  -2 1150.43 302.074   3
 -18  12   2 444.053 208.200   1
  18 -12   2 604.008 227.454   3
 -18  12  -2 1038.63 263.824   1
 -18  13  -2 314.960 218.960   1
 -18  13   2 377.336 233.869   1
  18 -13   2-197.785 167.031   3
 -18  14   2 568.410 232.774   1
  18 -14   2 217.083 209.789   3
 -18  14  -2 635.185 245.463   1
 -19   0   2 864.033 241.558   1
  19   0   2 841.610 240.040   3
 -19   0  -2 763.661 200.861   1
  19   0  -2 715.221 203.473   3
 -19  -1  -2 487.710 174.822   1
  19   1   2 761.435 219.661   3
 -19  -1   2 940.636 260.393   1
  19  -1   2 570.661 226.728   3
 -19   1   2 438.949 214.617   1
  19   1  -2 773.753 205.746   3
 -19   1  -2 591.629 193.634   1
  19  -1  -2 1109.41 251.159   3
 -19   2  -2-9.55281 130.214   1
  19  -2   2 320.683 191.382   3
 -19  -2   2 293.499 172.228   1
  19   2   2 66.4197 162.813   3
  19  -2  -2-125.754 144.711   3
 -19   2   2 386.453 218.729   1
 -19  -3   2-61.9653 153.906   1
  19   3   2 122.096 163.352   3
  19  -3   2 230.005 182.708   3
  19  -3  -2 55.9560 144.683   3
 -19   3   2-83.2066 155.339   1
 -19   3  -2 125.746 149.748   1
 -19  -4   2 20.4909 145.856   1
  19   4   2-176.452 161.571   3
  19  -4   2 117.048 153.079   3
 -19   4  -2 70.8059 130.480   1
  19  -4  -2 129.366 152.507   3
 -19   4   2-48.3390 174.749   1
 -19   5  -2 356.336 177.573   1
  19   5   2 98.9005 154.289   3
  19  -5   2 476.313 224.668   3
  19  -5  -2 395.132 193.850   3
 -19   5   2 436.422 227.946   1
 -19  -5   2-37.7554 135.507   1
 -19   6   2 614.144 227.304   1
 -19  -6   2 600.595 218.347   1
  19   6   2 477.356 188.017   3
  19  -6   2 804.156 256.849   3
 -19   6  -2 582.883 229.266   1
  19  -6  -2 925.213 258.016   3
 -19   7  -2 299.681 186.050   1
 -19  -7   2 458.866 204.289   1
  19   7   2 42.1504 136.038   3
  19  -7   2 711.854 256.003   3
  19  -7  -2 643.741 227.580   3
 -19   7   2 428.332 199.673   1
 -19   8   2 209.751 188.187   1
  19  -8   2-35.0081 170.142   3
  19  -8  -2 219.624 197.081   3
 -19   8  -2 19.4433 147.894   1
 -19  -8   2-16.9473 138.801   1
  19  -9   2 5.28984 170.785   3
  19  -9  -2 91.8799 194.389   3
 -19   9  -2 52.8931 162.400   1
 -19   9   2 198.501 187.523   1
 -19  10  -2-39.3818 143.751   1
  19 -10   2 180.481 218.334   3
  19 -10  -2 170.485 178.448   3
 -19  10   2-44.0061 176.670   1
 -19  11  -2-5.46094 151.364   1
 -19  11   2-96.5405 191.549   1
  19 -11   2 759.963 276.867   3
  19 -11  -2 581.951 251.134   3
 -20   0  -2 157.180 168.348   1
  20   0   2 304.906 194.870   3
  20   0  -2 185.267 148.069   3
 -20   0   2 283.921 179.827   1
 -20  -1   2-154.276 160.184   1
 -20   1  -2-92.8463 135.026   1
  20   1   2-159.277 152.392   3
  20  -1  -2-147.823 165.789   3
 -20   1   2-180.485 171.103   1
  20  -1   2 163.474 181.715   3
  20   2   2-202.007 189.550   3
  20  -2   2 257.010 214.772   3
 -20   2   2 382.142 214.926   1
 -20   2  -2-139.788 166.227   1
  20  -2  -2-105.503 163.566   3
 -20  -2   2-157.439 173.108   1
 -20  -3   2 257.106 159.903   1
  20   3   2 373.843 190.336   3
  20  -3   2 301.254 204.627   3
 -20   3  -2-221.693 155.687   1
  20  -3  -2-184.115 174.471   3
 -20   3   2 45.4917 184.908   1
  20  -4   2-46.3511 141.422   3
  20   4   2 106.334 170.043   3
  20  -4  -2-356.125 202.721   3
 -20   4   2 177.314 185.890   1
 -20   4  -2 45.4039 147.012   1
 -20  -4   2 53.1360 141.996   1
  20   5   2-160.622 177.147   3
  20  -5   2 86.8665 162.856   3
  20  -5  -2 400.649 191.529   3
 -20   5   2 156.540 185.124   1
 -20   5  -2 24.4449 153.090   1
 -20  -5   2 44.2156 148.721   1
 -20  -6   2-218.503 175.810   1
 -20   6  -2 324.649 188.698   1
 -20   6   2 366.381 201.991   1
  20   6   2-86.5732 145.270   3
  20  -6   2 141.512 144.509   3
  20  -6  -2 136.423 178.010   3
  20  -7   2 329.434 211.778   3
 -20   7  -2 215.251 158.548   1
  20  -7  -2 208.882 164.503   3
 -20   7   2 431.715 224.707   1
 -20  -7   2 414.186 196.872   1
 -20   8   2 131.659 190.557   1
 -20   8  -2 174.931 172.443   1
  20  -8   2-10.5127 170.051   3
  20  -8  -2 152.355 157.689   3
 -20   9  -2-338.693 194.016   1
  20  -9  -2 230.971 178.876   3
 -21   0   2 2376.39 397.319   1
  21   0   2 2095.69 372.329   3
 -21   1  -2 1314.66 272.849   1
 -21  -1   2 1362.92 302.815   1
  21   1   2 871.874 266.409   3
  21  -1   2 940.192 264.851   3
 -21   1   2 1022.50 274.346   1
 -21  -2   2 198.125 175.475   1
 -21   2  -2 672.846 219.241   1
  21   2   2 586.929 218.815   3
 -21   2   2 264.575 192.690   1
  21  -2   2 69.1958 164.181   3
  21  -2  -2 52.4286 132.714   3
 -21  -3   2 136.640 148.171   1
  21  -3   2-309.476 187.181   3
  21   3   2-281.826 177.842   3
 -21   3  -2 233.148 177.558   1
  21  -3  -2-16.4893 126.575   3
  21  -4  -2 175.637 170.112   3
 -21   4  -2 160.936 188.873   1
  21   4   2-15.2497 137.521   3
 -21  -4   2-191.515 194.774   1
 -21   5  -2 199.588 161.786   1
 -21  -5   2 446.693 217.905   1
  21   5   2 134.001 156.209   3
  21  -5  -2 264.780 188.205   3
 -21  -6   2 301.012 170.889   1
   0   0   3 21.9577 59.9903   2
   0   0   3 52.1780 69.9438   3
   0   0   3 28.2326 69.0520   4
   0   0   3 110.590 72.8686   1
   0  -1   3-102.240 79.4733   1
   0   1   3 37.8244 75.4328   4
   0   1   3-80.9374 79.8142   3
   0  -1   3 41.8602 67.3816   4
   0   1   3-13.7514 64.2155   2
   0  -1   3-86.7173 77.8409   2
   0  -1   3 107.701 66.1501   3
   0   1   3-0.51308 63.7309   1
   0  -2   3-21.4115 64.7420   3
   0   2   3-25.2992 70.7680   4
   0  -2   3-6.60865 66.9272   2
   0   2   3 52.2507 60.6478   1
   0  -2   3-61.8076 75.3873   1
   0   2   3 16.2480 73.0307   3
   0   2   3-25.9428 57.1520   2
   0  -2   3 77.0642 63.7171   4
   0   3   3-9.12363 84.5090   3
   0  -3   3 65.2781 53.8351   3
   0   3   3-0.08761 48.6026   1
   0   3   3 25.0342 67.7957   4
   0  -3   3-3.88422 92.0632   1
   0  -3   3-18.7207 72.2190   2
   0  -4   3-22.1805 80.3050   2
   0   4   3 62.4060 102.898   3
   0   4   3 33.0872 44.4099   1
   0  -4   3 35.5529 81.5626   1
   0  -4   3-26.4900 53.6925   3
   0   4   3 22.4713 91.7716   4
   0  -5   3 89.0578 48.7087   3
   0   5   3 15.1879 85.9845   4
   0   5   3 3.97529 87.1438   3
   0   5   3 48.9360 54.1842   1
   0  -5   3-119.725 110.383   1
   0  -5   3 31.7312 79.2460   2
   0  -6   3-33.2316 46.7687   3
   0  -6   3 120.946 90.2299   2
   0  -6   3-77.5401 86.2183   1
   0   6   3-15.2490 80.8092   4
   0   6   3 26.1657 39.8996   1
   0   6   3 95.4526 96.8182   3
   0  -7   3-0.17948 92.8823   1
   0   7   3 96.5949 87.5926   3
   0   7   3-54.0759 82.7075   4
   0   7   3 11.2207 39.8563   1
   0  -7   3-91.4227 95.2630   2
   0  -7   3 4.54791 37.9131   3
   0   8   3 97.2741 100.637   4
   0  -8   3-52.5998 88.9235   2
   0   8   3 49.1219 101.603   3
   0  -8   3 6.08107 37.9219   3
   0  -8   3 49.0744 114.308   1
   0   8   3-13.8704 39.5667   1
   0  -9   3-96.9284 100.847   2
   0   9   3 47.2291 93.9146   4
   0  -9   3-43.1527 39.4873   3
   0   9   3 56.1149 38.2885   1
   0  10   3 56.6341 35.3639   1
   0 -10   3 37.5194 36.3891   3
   0 -10   3 80.3712 128.887   2
   0  10   3 207.473 122.113   4
   0 -11   3 90.0030 122.505   2
   0 -11   3 30.1189 37.9104   3
   0  11   3 83.5544 35.8348   1
   0  11   3 51.9448 115.632   4
   0 -12   3 83.5687 128.865   2
   0 -12   3 3.27454 38.6561   3
   0  12   3 50.2325 141.890   4
   0  12   3 89.8534 39.6539   1
   0 -13   3 143.330 125.906   2
   0 -13   3-5.55371 35.0497   3
   0  13   3 2.15787 32.0878   1
   0  13   3 9.59193 113.090   4
   0 -14   3-23.1107 113.082   2
   0 -14   3 77.8686 43.7964   3
   0  14   3 67.9102 117.198   4
   0 -15   3-71.6377 119.990   2
   0  15   3-19.9508 121.498   4
   0 -16   3 200.250 140.959   2
   0  16   3 47.5817 141.287   4
   0 -17   3 203.167 158.400   2
   0  17   3 63.5224 122.623   4
   0 -18   3 197.198 179.616   2
   0  18   3 21.6480 148.156   4
   0  19   3-144.268 159.810   4
   0 -19   3 329.354 185.766   2
   0  20   3-33.4602 146.290   4
   0  20  -3 108.242 121.502   4
   0 -20  -3 245.354 136.596   2
   0 -20   3 118.128 147.135   2
   0 -21   3 36.4500 123.862   2
   0 -21  -3 104.684 123.143   2
   0  21   3 162.086 154.397   4
   0  21  -3 136.662 119.001   4
   0 -22   3-134.456 166.465   2
   0 -22  -3 361.395 169.192   2
   0  22   3-112.583 151.035   4
   0  22  -3 419.652 165.197   4
   0 -23   3-222.622 179.756   2
   0 -23  -3 0.37699 117.636   2
   0  23   3-36.1404 173.967   4
   0  23  -3-73.3786 117.169   4
   0 -24   3 217.013 188.005   2
   0 -24  -3-125.866 155.681   2
   0  24   3-74.7446 160.299   4
   0 -25   3 29.8839 167.250   2
   0  25   3 44.2704 160.439   4
   0 -26   3-85.4354 172.714   2
   0  26   3 151.886 161.276   4
   0 -27   3 179.415 179.869   2
   0  27   3 183.439 178.740   4
   1   0   3 32.7929 62.5269   4
   1   0   3 14.0713 68.0017   2
  -1   0   3 29.0234 64.8282   3
  -1   0   3 70.2941 76.3923   4
   1   0   3 9.66660 76.8955   3
  -1   0   3-35.7578 69.5306   1
   1   0   3 44.8652 65.2053   1
  -1   0   3 69.0532 60.0155   2
  -1  -1   3 580.433 106.076   3
  -1  -1   3 725.031 118.900   4
  -1   1   3 680.842 113.728   4
   1   1   3 785.252 119.695   3
   1  -1   3 790.631 117.200   3
  -1  -1   3 787.046 127.414   1
  -1   1   3 802.752 117.414   3
  -1   1   3 827.415 107.825   1
  -1   1   3 740.408 102.047   2
   1   1   3 820.749 120.335   2
   1  -1   3 695.264 131.209   2
   1   1   3 829.534 115.457   4
   1  -1   3 939.687 123.839   1
  -1  -1   3 705.219 105.341   2
   1  -1   3 788.190 97.5817   4
   1   1   3 1070.45 110.940   1
  -1  -2   3 2491.40 184.985   2
  -1  -2   3 2406.61 184.760   4
  -1   2   3 2460.02 165.878   2
  -1  -2   3 2378.76 159.533   3
  -1  -2   3 2082.04 185.475   1
   1  -2   3 2580.20 196.852   1
  -1   2   3 2644.85 195.987   4
  -1   2   3 2209.96 165.232   1
   1   2   3 2402.15 178.237   4
   1   2   3 2470.56 192.352   2
   1  -2   3 2307.46 154.986   4
   1   2   3 2541.73 161.338   1
   1  -2   3 2515.46 177.573   3
   1   2   3 2583.18 203.139   3
   1  -2   3 2736.00 204.792   2
  -1   2   3 2560.37 196.901   3
  -1  -3   3 24224.9 570.547   3
  -1   3   3 26432.2 688.162   3
  -1  -3   3 26220.0 692.047   1
   1  -3   3 25428.7 687.916   2
   1   3   3 24892.4 692.079   3
   1  -3   3 26431.7 622.187   3
   1   3   3 26772.8 660.686   4
   1   3   3 24188.9 561.485   1
  -1   3   3 25185.8 597.055   1
   1  -3   3 26359.7 683.842   1
  -1  -3   3 26032.3 656.356   2
  -1   3   3 25710.3 684.154   4
   1  -3   3 23786.4 587.945   4
   1   4   3 12659.4 469.595   3
  -1  -4   3 11769.6 345.720   3
   1  -4   3 12201.3 386.396   3
  -1   4   3 12805.5 466.124   3
  -1  -4   3 12061.9 435.584   2
   1  -4   3 12473.1 465.431   1
   1  -4   3 12217.3 453.287   2
   1   4   3 12282.4 433.116   4
  -1   4   3 12104.5 448.482   4
  -1  -4   3 11915.4 467.897   1
  -1   4   3 11995.0 374.349   1
   1   4   3 11941.5 334.916   1
   1  -5   3 21532.3 535.790   3
  -1  -5   3 20830.0 658.599   1
  -1   5   3 21753.7 526.242   1
   1   5   3 21790.9 620.506   4
   1  -5   3 22409.7 655.200   2
   1   5   3 21129.3 465.359   1
  -1  -5   3 20658.8 476.353   3
   1  -5   3 20527.0 658.591   1
  -1  -5   3 22473.5 632.134   2
  -1   5   3 22143.9 657.929   3
  -1   5   3 22129.5 651.108   4
   1   5   3 22933.2 668.188   3
  -1  -6   3 6061.06 215.478   3
  -1   6   3 6671.88 343.864   4
   1   6   3 6843.05 342.191   4
  -1  -6   3 5928.18 355.304   1
  -1   6   3 6538.34 258.122   1
  -1  -6   3 7179.12 347.839   2
   1  -6   3 6852.61 352.776   2
   1  -6   3 6650.10 265.549   3
   1   6   3 6703.69 353.331   3
   1   6   3 6288.35 208.369   1
  -1   6   3 5997.71 352.779   3
   1   7   3 1721.06 187.017   4
   1   7   3 1850.40 102.574   1
   1  -7   3 2049.29 203.501   2
   1   7   3 2184.68 211.025   3
  -1  -7   3 2011.13 208.796   1
  -1   7   3 1833.41 195.922   4
  -1   7   3 2134.69 143.483   1
  -1  -7   3 1901.67 111.974   3
   1  -7   3 2171.43 147.162   3
  -1  -7   3 2132.76 195.312   2
   1   8   3 388.545 134.242   3
  -1  -8   3 239.523 125.138   2
   1   8   3 609.766 135.701   4
   1  -8   3 175.910 63.6025   3
   1   8   3 213.281 35.2519   1
   1  -8   3 163.608 96.8402   2
  -1  -8   3 215.084 41.8748   3
  -1   8   3 445.691 132.588   4
  -1   8   3 186.854 53.3646   1
  -1  -8   3 176.971 114.438   1
   1  -9   3 3076.05 177.011   3
   1  -9   3 2764.32 253.355   2
  -1   9   3 3673.08 278.228   4
  -1  -9   3 2870.49 274.374   1
  -1  -9   3 3059.47 260.882   2
  -1   9   3 3183.61 173.971   1
   1   9   3 2746.40 112.881   1
  -1  -9   3 2718.70 122.469   3
   1   9   3 2819.87 244.222   4
   1   9   3 3423.36 290.047   3
  -1 -10   3 5205.71 170.169   3
  -1  10   3 5678.11 234.360   1
  -1 -10   3 5850.75 360.143   2
  -1 -10   3 6342.16 390.148   1
   1  10   3 5147.34 155.298   1
   1  10   3 6299.74 376.087   3
  -1  10   3 6149.38 376.795   4
   1  10   3 5827.46 368.134   4
   1 -10   3 5767.94 371.012   2
   1 -10   3 5706.45 243.980   3
   1 -11   3 15710.5 428.912   3
  -1 -11   3 15744.0 617.738   2
  -1 -11   3 16678.7 641.204   1
  -1  11   3 15966.0 628.510   4
   1  11   3 15468.3 623.713   3
   1  11   3 15475.7 620.811   4
   1  11   3 13509.6 285.523   1
  -1  11   3 15352.5 411.407   1
   1 -11   3 14940.8 610.818   2
  -1  12   3 6592.15 258.422   1
  -1 -12   3 5413.91 166.917   3
  -1  12   3 6853.26 419.114   4
   1  12   3 5513.74 155.523   1
   1  12   3 6460.31 413.753   4
   1 -12   3 6573.90 419.680   2
   1 -12   3 6251.80 259.911   3
  -1 -12   3 6728.88 407.627   2
   1 -13   3 5765.70 255.135   3
   1  13   3 6292.51 414.992   4
  -1  13   3 5832.22 398.477   4
   1 -13   3 6150.08 416.871   2
  -1  13   3 5804.79 247.993   1
  -1 -13   3 5955.31 414.326   2
  -1 -14   3 1723.83 250.774   2
   1 -14   3 1692.75 137.465   3
  -1  14   3 1547.17 227.556   4
   1 -14   3 1242.27 217.787   2
  -1  14   3 1497.61 125.761   1
   1  14   3 1607.98 250.838   4
   1 -15   3 468.699 164.678   2
  -1 -15   3 372.995 136.426   2
   1 -15   3 488.595 83.8226   3
  -1  15   3 230.917 148.518   4
   1  15   3 657.350 187.330   4
  -1 -16   3 3417.62 342.759   2
  -1  16   3 3381.57 336.346   4
   1  16   3 3434.96 339.574   4
   1 -16   3 3750.44 359.744   2
   1  17   3 1228.36 242.668   4
  -1 -17   3 984.618 219.709   2
   1 -17   3 1098.47 227.986   2
  -1  17   3 939.942 192.391   4
   1 -18   3 790.481 220.386   2
  -1 -18   3 785.059 223.420   2
   1 -18  -3 1074.60 194.076   2
  -1  18   3 932.315 214.964   4
   1  18   3 913.061 235.102   4
   1 -19   3 3441.17 369.427   2
  -1 -19   3 3058.38 364.638   2
   1 -19  -3 3299.58 316.497   2
  -1  19  -3 3832.95 338.125   4
  -1  19   3 3080.05 357.492   4
   1  19   3 3810.93 402.320   4
   1 -20   3 1208.88 237.641   2
   1 -20  -3 1539.15 235.627   2
   1  20   3 1318.62 270.911   4
  -1 -20   3 1307.26 261.852   2
  -1  20   3 860.161 220.751   4
  -1  20  -3 1538.00 236.139   4
   1 -21   3 578.739 208.222   2
  -1 -21   3 48.3443 152.095   2
   1 -21  -3 697.581 184.370   2
  -1 -21  -3 474.861 154.545   2
   1  21   3 411.126 179.798   4
  -1  21   3-142.498 177.148   4
  -1  21  -3 592.638 181.635   4
   1  21  -3 394.601 177.973   4
  -1  22   3 83.2184 157.949   4
   1 -22   3 175.699 153.924   2
  -1 -22   3 499.089 172.369   2
   1 -22  -3 38.9268 119.987   2
  -1 -22  -3-2.58534 120.479   2
   1  22   3 232.851 176.889   4
  -1  22  -3 68.9952 130.367   4
   1  22  -3 156.449 135.116   4
   1 -23   3 66.4572 154.547   2
  -1 -23   3 71.3108 173.783   2
  -1 -23  -3-82.1636 125.029   2
  -1  23   3 106.657 180.061   4
   1  23   3 89.6661 177.643   4
   1  23  -3 143.074 140.805   4
  -1 -24   3 789.409 239.169   2
   1 -24   3 783.810 256.105   2
  -1 -24  -3 369.656 168.825   2
   1  24   3 1138.04 297.335   4
  -1  24   3 633.246 238.525   4
   1  24  -3 437.895 182.724   4
  -1  25   3 110.316 178.612   4
  -1 -25  -3-191.249 148.234   2
   1 -25   3-177.616 194.621   2
   1  25   3 99.9737 154.874   4
   1  25  -3 16.7640 128.217   4
  -1 -25   3-195.127 181.613   2
  -1  26   3 63.7465 163.183   4
   1 -26   3-178.671 181.490   2
  -1 -26   3 296.796 211.326   2
   1  26   3 167.158 173.810   4
  -1 -26  -3-398.373 206.950   2
   1 -27   3 1177.70 302.271   2
   1  27   3 1080.90 293.726   4
  -1 -27   3 592.414 247.868   2
  -1  27   3 616.324 266.074   4
  -2   0   3 41.8693 69.4107   3
   2   0   3-14.0846 73.7018   3
   2   0   3 85.2373 93.6260   2
  -2   0   3-87.8067 80.2801   1
  -2   0   3 38.8803 84.9562   4
  -2   0   3-17.0215 60.6239   2
   2   0   3-41.0704 57.1980   4
   2   0   3 44.7041 68.5674   1
  -2  -1   3 19189.4 556.958   4
   2   1   3 19137.0 559.811   3
   2   1   3 19204.9 562.967   2
   2  -1   3 17765.7 568.762   2
   2   1   3 17098.2 485.133   1
  -2   1   3 17794.2 527.484   3
  -2   1   3 17177.5 562.177   4
  -2   1   3 18790.7 473.719   2
  -2   1   3 19367.4 539.936   1
  -2  -1   3 19408.1 559.429   1
   2   1   3 18696.7 493.223   4
   2  -1   3 18095.6 466.152   4
   2  -1   3 20265.9 557.396   3
  -2  -1   3 18341.2 494.770   3
  -2  -1   3 18424.5 496.262   2
   2  -2   3 2673.79 191.743   3
   2  -2   3 2271.14 210.657   2
   2   2   3 2359.84 203.052   3
   2   2   3 2346.86 160.025   1
   2  -2   3 2273.56 150.419   4
  -2  -2   3 2684.95 201.746   4
  -2   2   3 2526.36 187.036   1
  -2   2   3 2237.38 144.788   2
   2   2   3 2552.55 176.141   4
  -2  -2   3 2574.17 181.492   2
  -2   2   3 2491.25 203.844   4
   2   2   3 2748.82 205.464   2
  -2  -2   3 2397.82 203.018   1
  -2  -2   3 1915.78 153.540   3
  -2  -3   3 163.535 96.5033   1
  -2   3   3 5.54896 87.3390   4
  -2  -3   3 54.9989 48.1997   3
   2   3   3-61.4899 68.8065   4
   2   3   3-22.1951 84.8642   3
   2  -3   3 50.3064 70.8219   3
   2   3   3 39.1415 50.4768   1
  -2   3   3 94.2495 71.0412   1
  -2  -3   3 84.0431 71.5894   2
   2  -3   3-15.3879 92.3066   2
   2  -3   3 116.874 63.3315   4
   2  -4   3 5150.31 255.367   3
  -2  -4   3 5022.92 296.533   1
   2   4   3 5073.15 296.160   3
  -2   4   3 5119.52 298.342   4
   2   4   3 5186.58 267.974   4
   2  -4   3 5174.92 303.148   2
  -2  -4   3 4994.07 266.361   2
  -2   4   3 5035.71 245.646   1
  -2  -4   3 4744.75 198.916   3
   2   4   3 4992.82 195.081   1
   2  -5   3 25582.0 628.660   3
   2  -5   3 27395.9 745.285   2
  -2  -5   3 25644.7 738.905   1
  -2  -5   3 27650.5 702.012   2
  -2   5   3 26280.2 620.268   1
   2   5   3 24515.0 496.706   1
   2   5   3 25793.0 684.671   4
  -2  -5   3 24401.5 514.461   3
   2   5   3 28111.7 757.343   3
  -2   5   3 26833.8 738.425   4
   2  -6   3 2178.72 211.789   2
  -2   6   3 2256.22 211.256   4
   2   6   3 1871.47 95.8068   1
  -2  -6   3 2234.90 201.577   2
  -2   6   3 2087.74 150.195   1
  -2  -6   3 2258.38 219.647   1
   2  -6   3 2209.19 161.757   3
   2   6   3 2213.33 223.077   3
   2   6   3 1993.27 195.015   4
  -2  -6   3 2080.87 111.360   3
  -2  -7   3 161.481 114.240   1
   2  -7   3 63.5596 105.503   2
   2   7   3 68.1793 91.9542   3
   2  -7   3 100.431 66.1433   3
  -2   7   3-7.23855 52.3103   1
  -2   7   3 82.0922 97.4706   4
   2   7   3 55.3024 92.0343   4
  -2  -7   3 48.5359 26.9511   3
  -2  -7   3 122.660 88.6889   2
   2  -8   3 2115.12 164.526   3
   2  -8   3 2191.08 221.407   2
   2   8   3 2193.79 229.655   3
  -2   8   3 1981.42 151.241   1
  -2  -8   3 1792.85 193.843   2
   2   8   3 1961.43 199.934   4
  -2   8   3 1889.60 215.116   4
  -2  -8   3 2071.54 218.818   1
   2   9   3 3053.01 263.909   3
   2  -9   3 2901.90 186.405   3
   2  -9   3 2446.22 240.147   2
  -2   9   3 2845.64 256.757   4
  -2   9   3 2800.35 177.150   1
  -2  -9   3 3270.31 272.420   1
  -2  -9   3 3319.47 260.955   2
   2   9   3 2770.69 244.619   4
   2  10   3 889.328 162.941   3
  -2 -10   3 776.301 164.977   2
   2 -10   3 727.848 108.047   3
   2 -10   3 763.862 153.470   2
  -2  10   3 792.406 103.098   1
  -2  10   3 782.065 155.517   4
  -2 -10   3 843.784 171.642   1
   2  10   3 766.651 152.539   4
   2  11   3 1156.25 186.856   3
   2 -11   3 1519.77 209.180   2
  -2 -11   3 1076.74 173.771   2
   2 -11   3 1071.45 124.522   3
  -2 -11   3 1140.12 189.506   1
   2  11   3 1428.03 212.018   4
  -2  11   3 1096.06 112.381   1
  -2  11   3 1104.65 189.403   4
   2 -12   3 5424.12 267.606   3
  -2 -12   3 5215.09 364.554   2
  -2  12   3 5746.47 386.370   4
   2 -12   3 5316.82 376.096   2
   2  12   3 5311.26 372.975   3
  -2 -12   3 5448.91 374.489   1
   2  12   3 5822.52 388.438   4
  -2  12   3 5153.34 254.595   1
   2 -13   3 8877.63 352.429   3
  -2  13   3 8883.62 345.343   1
  -2 -13   3 8959.65 503.481   2
  -2  13   3 9776.08 515.158   4
   2  13   3 9495.42 513.417   4
   2 -13   3 9602.08 520.587   2
  -2 -14   3 1026.59 195.882   2
   2 -14   3 1344.70 224.708   2
  -2  14   3 1263.97 139.600   1
   2 -14   3 1101.65 133.825   3
  -2  14   3 1279.12 197.853   4
   2  14   3 1331.49 231.282   4
   2 -15   3 3079.23 318.985   2
  -2  15   3 3366.91 213.443   1
  -2 -15   3 3286.74 336.063   2
   2  15   3 3807.07 348.676   4
  -2  15   3 3256.19 326.192   4
   2 -15   3 3177.80 213.780   3
  -2  16   3 26.3536 130.155   4
   2 -16   3 29.4570 126.103   2
  -2 -16   3 183.047 148.583   2
   2  16   3 67.8820 143.105   4
   2  17   3-50.9276 130.314   4
   2 -17   3 90.1867 145.321   2
  -2 -17   3 4.63010 126.083   2
   2 -17  -3 482.337 133.470   2
  -2  17  -3 184.254 106.492   4
  -2  17   3-77.1270 134.750   4
   2 -18   3 177.611 141.888   2
  -2 -18   3 570.832 205.377   2
   2 -18  -3 661.281 146.057   2
  -2  18  -3 707.392 160.945   4
   2  18   3 513.794 202.994   4
  -2  18   3 597.946 199.180   4
   2 -19   3 1874.27 290.448   2
   2 -19  -3 2074.05 253.262   2
  -2  19   3 1853.91 290.649   4
  -2 -19   3 2094.66 314.260   2
   2  19   3 1916.62 286.507   4
  -2  19  -3 2302.19 267.566   4
   2 -20   3 361.807 191.959   2
  -2 -20   3 157.943 166.160   2
   2 -20  -3 277.220 119.957   2
  -2  20   3 59.4378 144.125   4
   2  20   3-49.5445 127.929   4
  -2  20  -3 445.910 147.495   4
   2 -21   3 60.9341 153.958   2
  -2 -21   3 53.3492 154.260   2
  -2  21   3 145.073 126.026   4
   2  21   3-77.5873 132.926   4
   2 -22   3 4.24946 163.088   2
  -2 -22   3 571.173 222.099   2
  -2  22   3 8.11412 139.009   4
   2  22   3 285.449 168.233   4
   2  22  -3 460.244 172.516   4
  -2 -22  -3 222.945 153.906   2
   2 -23   3-86.6440 161.640   2
  -2 -23   3 39.7081 143.467   2
  -2  23   3 108.291 147.792   4
  -2 -23  -3 81.9887 116.553   2
   2  23   3-59.1805 132.936   4
   2  23  -3 328.288 194.604   4
   2 -24   3 177.828 188.137   2
  -2 -24  -3 31.2241 140.074   2
  -2 -24   3 263.135 172.136   2
  -2  24   3-223.420 182.818   4
   2  24   3-17.7047 144.669   4
   2  24  -3 208.229 175.372   4
   2 -25   3 151.664 163.146   2
  -2 -25  -3 145.764 142.641   2
  -2 -25   3-49.5216 158.136   2
  -2  25   3-227.449 189.219   4
   2  25   3-221.024 194.630   4
   2  25  -3 481.832 187.318   4
  -2 -26   3 658.943 236.361   2
   2 -26   3 57.8788 164.729   2
  -2 -26  -3 66.4199 141.727   2
   2  26   3 166.789 200.315   4
  -2  26   3 31.0291 139.268   4
   2  26  -3 176.707 144.137   4
   2 -27   3-127.931 193.047   2
  -2 -27   3 195.017 198.701   2
  -2 -27  -3 390.454 186.693   2
  -2  27   3 69.5184 141.307   4
   2  27   3 242.514 194.839   4
  -3   0   3 73.6992 107.833   4
   3   0   3-19.9046 77.5239   3
   3   0   3-61.4998 56.9676   4
  -3   0   3-35.3208 76.2103   1
   3   0   3 40.6110 78.9245   2
  -3   0   3-13.4772 45.5728   2
   3   1   3 7535.85 355.431   3
   3  -1   3 7954.59 348.286   3
  -3  -1   3 8014.84 358.226   4
  -3  -1   3 7873.00 356.632   1
   3   1   3 7465.42 284.313   4
  -3  -1   3 7318.35 281.432   2
  -3   1   3 6961.15 262.030   2
   3   1   3 8222.33 371.518   2
  -3   1   3 7926.73 362.657   4
   3  -1   3 7097.61 257.949   4
  -3   1   3 7162.41 329.116   1
   3  -1   3 7531.39 354.909   2
   3   2   3 18863.5 587.871   3
   3  -2   3 18612.0 551.631   3
  -3   2   3 18842.6 592.292   4
   3  -2   3 18191.9 432.214   4
  -3   2   3 18085.2 438.000   2
   3  -2   3 18291.7 597.719   2
   3   2   3 18658.8 497.460   4
  -3  -2   3 18768.0 502.747   2
  -3  -2   3 18614.9 583.421   1
  -3   2   3 18740.3 544.367   1
  -3  -2   3 16981.2 578.846   4
   3   3   3 6005.31 323.324   3
   3  -3   3 5941.74 297.211   3
  -3   3   3 5905.37 284.947   1
  -3   3   3 5786.33 321.165   4
   3  -3   3 5483.68 321.687   2
   3   3   3 5896.90 271.040   4
  -3  -3   3 6204.30 278.159   2
  -3  -3   3 5567.52 309.745   1
   3  -3   3 5876.72 214.007   4
   3   4   3 19670.7 622.763   3
  -3   4   3 19385.7 548.695   1
   3  -4   3 20265.1 636.359   2
   3   4   3 19408.3 551.645   4
  -3  -4   3 19768.3 557.589   2
   3  -4   3 19477.8 561.374   3
  -3  -4   3 19198.4 617.463   1
  -3   4   3 20062.0 633.039   4
   3   5   3 69409.0 1403.88   3
   3  -5   3 68107.3 1281.92   3
   3   5   3 67466.8 1302.78   4
  -3   5   3 67533.2 1392.33   4
  -3  -5   3 67359.7 1298.29   2
  -3   5   3 65415.7 1249.79   1
   3  -5   3 68523.4 1400.47   2
  -3  -5   3 67994.2 1388.91   1
  -3   6   3 3185.55 205.148   1
   3  -6   3 3171.21 208.664   3
  -3  -6   3 3482.13 270.075   1
   3   6   3 3370.41 231.641   4
  -3  -6   3 2985.89 227.195   2
  -3   6   3 3008.51 247.351   4
   3   6   3 2966.48 248.545   3
   3  -6   3 2752.22 238.927   2
  -3  -7   3 282.366 120.755   1
   3   7   3 332.906 118.901   3
  -3  -7   3 300.941 106.945   2
   3  -7   3 423.325 91.7784   3
  -3   7   3 313.064 79.3595   1
   3   7   3 211.839 96.1097   4
  -3   7   3 404.545 131.311   4
   3  -7   3 155.528 110.297   2
  -3  -8   3 1150.84 182.546   1
   3  -8   3 971.629 161.063   2
   3   8   3 1208.91 179.158   3
  -3  -8   3 1160.94 164.540   2
   3  -8   3 952.017 124.596   3
   3   8   3 1118.29 173.589   4
  -3   8   3 1054.29 130.175   1
  -3   8   3 1045.02 175.819   4
   3  -9   3 4136.06 244.733   3
   3  -9   3 4056.71 309.227   2
   3   9   3 4252.99 306.325   4
  -3  -9   3 4217.45 303.135   1
   3   9   3 4679.68 322.631   3
  -3   9   3 4375.66 242.527   1
  -3   9   3 4646.11 323.662   4
  -3  -9   3 4234.05 301.863   2
   3 -10   3 10882.0 406.475   3
  -3 -10   3 10524.4 493.897   2
   3 -10   3 10853.5 517.930   2
  -3  10   3 11055.1 402.075   1
  -3  10   3 10122.1 503.634   4
  -3 -10   3 10680.1 502.792   1
   3  10   3 10658.6 505.877   4
   3  10   3 10906.2 503.227   3
  -3 -11   3 10950.3 521.606   1
   3  11   3 10932.6 516.999   4
   3 -11   3 10571.2 531.959   2
   3  11   3 11112.4 526.651   3
  -3 -11   3 10503.5 507.202   2
  -3  11   3 11077.5 405.798   1
  -3  11   3 10559.0 523.034   4
   3 -11   3 9887.54 398.404   3
   3 -12   3 9331.19 385.527   3
   3  12   3 9342.39 504.377   4
  -3  12   3 9695.78 513.247   4
   3 -12   3 9367.27 506.885   2
  -3 -12   3 9962.78 511.988   2
  -3 -12   3 10186.5 509.598   1
  -3  12   3 9646.31 381.633   1
   3  12   3 9765.55 507.521   3
  -3 -13   3 24988.0 860.479   2
  -3  13   3 24987.0 672.684   1
  -3  13   3 25151.9 870.208   4
   3  13   3 25054.8 872.810   4
  -3 -13   3 25727.2 863.339   1
   3  13   3 25979.4 865.721   3
   3 -13   3 25050.4 692.079   3
   3 -13   3 25181.7 877.212   2
  -3  14   3 1133.29 215.426   4
   3  14   3 1277.55 236.045   4
  -3 -14   3 1383.43 243.057   2
   3 -14   3 715.540 161.363   2
   3 -14   3 1044.29 143.484   3
  -3  14   3 1018.75 134.289   1
  -3 -14   3 1083.11 203.986   1
   3  14   3 1185.20 199.066   3
   3 -15   3 3656.65 250.903   3
   3 -15   3 3860.35 353.212   2
  -3 -15   3 3806.49 361.222   2
  -3  15  -3 4142.55 293.179   4
   3  15   3 3892.38 373.693   4
  -3  15   3 3836.00 346.975   4
  -3  15   3 4034.78 255.722   1
   3 -15  -3 3689.46 273.277   2
  -3 -16   3 36.6511 122.487   2
   3 -16   3 125.045 92.2657   3
   3 -16  -3 243.594 104.463   2
  -3  16   3 87.8002 74.9947   1
   3 -16   3-96.4793 117.958   2
  -3  16   3-166.857 117.337   4
   3  16   3 60.6865 163.926   4
  -3  16  -3 211.651 105.355   4
  -3  17   3 2122.05 288.220   4
   3 -17   3 1990.51 283.656   2
  -3 -17   3 2020.45 290.741   2
   3 -17  -3 2139.84 224.538   2
   3  17   3 2054.54 302.642   4
  -3  17  -3 1809.52 215.635   4
  -3 -18   3 4339.91 427.092   2
   3 -18   3 3647.27 373.260   2
   3 -18  -3 3337.92 289.319   2
  -3  18   3 3661.08 379.166   4
   3  18   3 3600.99 377.021   4
   3 -19   3 3471.65 376.794   2
  -3 -19   3 4064.27 428.186   2
  -3  19   3 4200.54 415.039   4
   3  19   3 4308.98 430.169   4
   3 -20   3 771.547 218.312   2
  -3 -20   3 1053.90 242.261   2
  -3  20   3 489.922 179.569   4
   3  20   3 1130.35 265.370   4
   3 -21   3 823.368 210.885   2
  -3 -21   3 619.535 222.209   2
   3  21   3 631.444 242.488   4
  -3  21   3 657.321 194.616   4
  -3  22   3 455.406 197.385   4
  -3 -22   3-65.4639 166.263   2
   3 -22   3 229.535 152.558   2
   3  22   3 148.144 168.554   4
   3 -23   3 541.071 191.916   2
  -3  23   3 322.321 175.093   4
  -3 -23  -3 491.564 196.413   2
  -3 -23   3 652.006 234.079   2
   3  23   3 440.681 201.904   4
   3  23  -3 567.568 227.517   4
   3 -24   3-77.9566 165.869   2
  -3  24   3 121.856 145.991   4
  -3 -24  -3 24.9762 141.482   2
   3  24   3 340.050 178.932   4
   3  24  -3 315.705 187.878   4
  -3 -24   3-132.054 147.752   2
  -3  25   3-413.354 228.708   4
   3  25   3 392.302 213.818   4
  -3 -25   3 15.9809 152.582   2
   3 -25   3-33.0769 143.744   2
  -3 -25  -3 563.003 213.731   2
   3  25  -3 386.947 191.913   4
   3 -26   3 658.634 236.431   2
  -3 -26   3 628.415 245.875   2
  -3 -26  -3 731.259 238.991   2
  -3  26   3 196.164 183.263   4
   3  26   3 520.266 236.614   4
   3  26  -3 861.750 249.944   4
  -3  27   3 383.233 202.404   4
   3 -27   3 227.053 154.568   2
  -3 -27  -3 31.4757 124.408   2
   3  27  -3 146.477 178.483   4
   4   0   3 2.51972 87.0230   3
  -4   0   3-40.3035 87.6927   4
  -4   0   3 3.92605 82.4227   1
   4   0   3-25.7191 43.0625   4
   4   0   3 55.1619 82.5205   2
  -4   0   3 25.0179 49.7099   2
  -4  -1   3 923.066 99.9676   2
  -4  -1   3 1192.71 167.369   4
  -4   1   3 623.488 130.132   4
   4   1   3 1055.02 156.892   2
  -4  -1   3 985.618 141.200   1
   4   1   3 963.270 145.823   3
   4  -1   3 835.698 136.956   3
   4  -1   3 843.761 87.1502   4
  -4   1   3 866.381 89.5296   2
   4  -1   3 1192.97 163.156   2
   4   1   3 856.097 98.2951   4
  -4   1   3 920.372 136.133   1
   4   2   3 44065.5 1014.46   3
   4  -2   3 46082.2 1031.87   2
   4  -2   3 40407.1 753.115   4
   4   2   3 43543.4 862.836   4
  -4   2   3 40913.2 758.085   2
  -4  -2   3 43825.5 868.279   2
  -4   2   3 46289.8 980.019   1
  -4  -2   3 44178.0 1008.50   1
   4  -2   3 45787.1 988.302   3
  -4   2   3 44665.2 1031.43   4
   4  -3   3 100.721 36.1865   4
   4   3   3 395.722 114.139   3
   4  -3   3 48.2454 93.8972   3
  -4  -3   3-101.082 101.641   1
  -4   3   3 172.089 89.7870   1
   4  -3   3 168.641 98.7784   2
   4   3   3 180.530 66.5267   4
  -4  -3   3 99.5330 56.1135   2
  -4   3   3-9.48775 98.4295   4
   4   4   3 4839.49 299.905   3
   4  -4   3 4656.65 271.655   3
   4  -4   3 4378.74 298.398   2
   4   4   3 4529.46 247.393   4
  -4  -4   3 4663.50 297.661   1
  -4   4   3 4676.46 265.252   1
  -4  -4   3 4510.77 247.418   2
  -4   4   3 4481.02 289.209   4
   4   5   3 18437.5 620.602   3
  -4   5   3 17866.3 547.390   1
  -4  -5   3 18017.2 612.962   1
   4  -5   3 19605.6 642.457   2
  -4  -5   3 18067.4 548.876   2
  -4   5   3 18443.2 632.263   4
   4   5   3 17498.5 544.180   4
   4  -5   3 18898.5 570.799   3
  -4  -6   3 105.339 67.9691   2
   4   6   3 158.826 100.332   3
   4  -6   3 203.490 79.9954   3
   4  -6   3 112.731 111.483   2
  -4   6   3 183.026 79.5037   1
   4   6   3 261.846 102.485   4
  -4   6   3 329.093 127.731   4
  -4  -6   3 170.408 108.525   1
  -4   7   3 1305.21 174.520   4
   4   7   3 1484.51 182.472   3
  -4  -7   3 1259.77 182.560   1
   4  -7   3 1277.13 153.222   3
  -4   7   3 1268.35 146.118   1
  -4  -7   3 1301.68 166.670   2
   4   7   3 1281.06 167.944   4
   4  -7   3 1139.17 182.501   2
   4   8   3 8441.74 435.353   3
   4  -8   3 7733.10 352.849   3
   4  -8   3 8487.79 437.147   2
   4   8   3 7981.47 404.102   4
  -4   8   3 7906.31 425.724   4
  -4  -8   3 7714.84 413.054   1
  -4   8   3 7984.46 353.967   1
  -4  -8   3 7843.40 397.480   2
  -4  -9   3 1040.92 181.267   1
   4   9   3 935.300 162.787   3
  -4  -9   3 900.801 179.082   2
   4   9   3 1108.68 152.677   4
   4  -9   3 998.162 132.320   3
  -4   9   3 1250.15 192.791   4
  -4   9   3 1070.90 135.246   1
   4  -9   3 1231.20 205.446   2
   4  10   3 6929.77 407.991   3
  -4  10   3 6925.92 427.203   4
  -4 -10   3 6443.82 397.026   2
   4 -10   3 6925.72 422.371   2
   4  10   3 6759.60 389.965   4
  -4  10   3 6934.56 334.481   1
   4 -10   3 6902.04 336.587   3
  -4 -10   3 6659.29 406.668   1
   4  11   3 224.859 128.145   4
   4  11   3 465.353 147.909   3
  -4 -11   3 507.194 167.087   2
  -4  11   3 244.901 93.8343   1
  -4  11   3 39.2387 99.6859   4
   4 -11   3 247.276 96.9216   3
   4 -11   3 263.798 140.124   2
  -4 -11   3 94.7748 101.841   1
   4 -12   3 187.050 120.459   2
   4  12   3 212.728 137.793   3
  -4 -12   3 263.861 168.206   2
  -4  12   3 165.864 102.200   4
  -4  12   3 25.7748 79.9686   1
   4 -12   3 72.4693 81.4944   3
   4 -12  -3 180.980 74.0171   2
   4  12   3 1.10415 126.967   4
  -4 -12   3 99.3341 118.939   1
  -4  12  -3 218.754 80.3033   4
  -4 -13   3 5445.23 398.206   1
  -4  13   3 6206.55 426.667   4
   4  13   3 5818.09 403.636   4
   4 -13   3 5554.29 414.493   2
  -4  13   3 5901.19 316.831   1
  -4  13  -3 5815.57 293.444   4
   4 -13   3 5761.77 324.673   3
   4 -13  -3 5472.91 289.781   2
  -4 -13   3 5535.81 405.496   2
   4  13   3 5909.91 405.886   3
  -4  14   3 6011.29 431.398   4
   4 -14  -3 6405.61 324.676   2
  -4  14   3 6346.02 335.906   1
   4 -14   3 6060.79 335.561   3
   4  14   3 5709.53 416.674   4
  -4  14  -3 6720.36 329.032   4
  -4 -14   3 6195.08 423.366   1
   4 -14   3 6108.13 435.692   2
  -4 -14   3 6227.08 437.623   2
   4  14   3 6524.39 420.369   3
   4 -15   3 2660.49 297.787   2
   4 -15   3 3212.81 248.641   3
   4  15   3 3111.60 335.676   4
   4 -15  -3 3490.92 248.958   2
  -4 -15   3 3529.88 329.527   1
  -4 -15   3 3568.59 351.226   2
  -4  15  -3 3316.29 240.509   4
  -4  15   3 3072.94 319.614   4
  -4  15   3 3168.05 249.103   1
   4  15   3 4429.81 356.996   3
   4 -16   3 354.920 107.637   3
  -4  16   3 263.364 159.187   4
  -4 -16   3 192.017 128.587   2
   4  16   3 254.716 158.168   4
  -4  16   3 372.000 105.294   1
   4 -16   3 461.127 181.015   2
   4 -17   3 909.420 205.059   2
  -4  17   3 1150.24 219.697   4
  -4 -17   3 1149.67 237.446   2
   4  17   3 1200.82 231.141   4
   4 -17   3 1171.92 162.912   3
  -4  17   3 1382.06 178.468   1
  -4  18   3 69.4075 124.051   4
   4 -18   3 202.758 130.356   2
   4  18   3 222.766 152.110   4
  -4 -18   3 21.9920 129.529   2
  -4 -19   3 125.348 167.302   2
   4 -19   3 281.855 176.048   2
  -4  19   3-74.5554 141.275   4
   4  19   3 93.4475 166.715   4
  -4  20   3 114.993 141.793   4
   4 -20   3 185.698 136.542   2
  -4 -20   3 173.999 179.452   2
   4  20   3 172.525 154.997   4
   4  21   3 33.3104 157.946   4
   4 -21   3 55.1181 132.625   2
  -4  21   3-29.3490 143.675   4
  -4 -21   3-104.893 147.818   2
   4  22   3 260.631 197.084   4
   4 -22   3 235.552 165.568   2
  -4 -22   3 602.891 232.945   2
  -4  22   3 273.868 189.599   4
   4 -23   3 137.606 151.575   2
  -4 -23   3 875.409 256.422   2
  -4 -23  -3 553.414 198.286   2
  -4  23   3 199.538 144.182   4
   4  23   3 248.715 205.456   4
   4 -24   3-24.1666 137.865   2
  -4  24   3-21.4479 172.552   4
  -4 -24   3 550.881 222.079   2
  -4 -24  -3 190.691 145.780   2
   4  24   3 623.300 247.367   4
   4  24  -3 488.982 215.167   4
   4 -25   3 43.2473 134.209   2
  -4  25   3 58.1650 158.507   4
  -4 -25   3 414.487 200.053   2
  -4 -25  -3 187.134 150.070   2
   4  25  -3 297.083 191.249   4
   4  25   3 199.928 202.843   4
  -4  26   3-70.6997 140.166   4
  -4 -26   3 203.987 206.315   2
  -4 -26  -3 21.7382 148.053   2
   4 -26   3 384.736 210.224   2
   4  26   3 255.855 196.970   4
   4  26  -3-109.531 175.790   4
   4 -27   3 544.474 231.066   2
   4  27  -3 93.0310 153.421   4
  -4 -27  -3 476.097 215.068   2
  -4  27   3 443.450 212.991   4
   5   0   3-18.4990 93.4746   2
   5   0   3 49.9820 85.9401   3
   5   0   3 5.35390 39.5045   4
  -5   0   3 164.561 111.415   4
  -5   0   3 45.1141 45.7405   2
  -5   0   3-28.3919 83.7985   1
   5   1   3 14376.7 530.771   3
  -5   1   3 13621.9 526.162   4
  -5  -1   3 14448.2 532.599   4
   5  -1   3 15497.8 549.063   2
   5   1   3 13489.2 383.986   4
  -5   1   3 13237.0 339.603   2
   5  -1   3 13300.0 339.111   4
  -5  -1   3 14283.2 519.412   1
  -5  -1   3 14319.4 393.519   2
  -5   1   3 13835.6 507.219   1
   5  -1   3 14287.8 519.503   3
   5  -2   3 3611.29 256.395   3
  -5   2   3 3045.74 133.533   2
  -5  -2   3 3479.47 191.006   2
  -5   2   3 3882.32 267.446   1
   5   2   3 3351.94 188.603   4
  -5   2   3 3517.02 264.561   4
   5  -2   3 3578.90 276.890   2
  -5  -2   3 3594.88 265.062   1
   5  -2   3 3104.36 133.101   4
   5   2   3 3629.54 274.236   3
  -5  -3   3 360.336 127.015   1
  -5  -3   3 661.730 95.2638   2
   5   3   3 677.466 145.121   3
  -5   3   3 397.875 101.958   1
   5  -3   3 649.036 127.319   3
   5  -3   3 414.778 135.230   2
  -5   3   3 756.329 151.321   4
   5   3   3 520.095 92.9042   4
   5   4   3 3751.81 281.756   3
   5  -4   3 3435.76 250.440   3
  -5  -4   3 3984.94 284.837   1
   5  -4   3 3132.43 263.395   2
  -5   4   3 3230.22 233.151   1
   5   4   3 3496.12 216.088   4
  -5   4   3 3122.36 264.263   4
  -5  -4   3 3483.80 213.416   2
   5   5   3 10489.1 467.645   3
   5  -5   3 10141.2 431.402   3
   5   5   3 9832.47 393.916   4
  -5   5   3 10533.5 473.371   4
   5  -5   3 10285.7 471.715   2
  -5  -5   3 9926.30 459.650   1
  -5   5   3 10241.8 417.776   1
  -5  -5   3 10430.3 400.800   2
   5  -6   3 1909.44 221.964   2
   5   6   3 2188.75 222.119   3
  -5  -6   3 2124.23 195.387   2
  -5  -6   3 1867.84 213.313   1
   5  -6   3 1829.69 185.382   3
  -5   6   3 1874.28 189.350   1
  -5   6   3 1968.59 217.044   4
   5   6   3 2022.06 189.904   4
  -5  -7   3 1980.02 219.297   1
   5   7   3 1919.58 211.182   3
  -5  -7   3 1955.90 194.942   2
   5  -7   3 1875.06 187.227   3
   5   7   3 2080.38 196.241   4
  -5   7  -3 1681.00 80.8213   4
  -5   7   3 2218.21 235.297   4
   5  -7   3 1970.76 214.881   2
  -5   7   3 1642.81 171.655   1
  -5  -8   3 494.784 142.630   1
   5   8   3 481.324 132.663   3
  -5   8   3 471.166 126.968   4
  -5  -8   3 512.223 130.685   2
   5  -8   3 559.661 120.048   3
   5  -8  -3 440.494 55.3530   2
   5   8   3 447.658 132.165   4
  -5   8   3 422.702 101.045   1
   5  -8   3 375.760 111.461   2
  -5   8  -3 442.763 49.3413   4
  -5   9  -3 2532.03 128.190   4
   5   9   3 2360.11 248.185   3
  -5  -9   3 2034.00 242.431   1
  -5   9   3 2876.83 226.490   1
  -5  -9   3 2657.81 244.438   2
   5  -9   3 2794.36 221.065   3
  -5   9   3 2532.15 250.676   4
   5  -9  -3 2584.29 135.327   2
   5   9   3 2392.85 236.571   4
   5  -9   3 2672.71 276.107   2
  -5 -10   3 349.367 134.158   1
   5  10   3-27.8237 99.4293   3
   5  10   3 349.377 137.416   4
  -5 -10   3 19.6519 108.309   2
   5 -10   3 106.229 76.5746   3
   5 -10  -3 119.119 41.5604   2
  -5  10   3 251.025 92.0525   1
  -5  10   3 364.464 144.285   4
  -5  10  -3 134.040 45.6073   4
   5 -10   3 273.270 137.604   2
  -5 -11   3 1718.42 226.350   1
   5  11   3 1544.95 205.029   3
  -5 -11   3 1271.10 201.451   2
  -5  11   3 1566.63 227.894   4
   5  11   3 1506.63 205.951   4
  -5  11   3 1542.55 175.638   1
   5 -11   3 1495.83 184.461   3
   5 -11  -3 1604.51 125.955   2
  -5  11  -3 1457.79 116.168   4
   5 -11   3 1839.24 232.333   2
  -5  12   3 7796.56 385.622   1
  -5  12   3 6931.64 443.125   4
  -5 -12   3 7589.38 456.933   1
   5  12   3 7833.09 459.337   4
  -5 -12   3 7610.37 447.359   2
   5 -12   3 8123.57 478.733   2
   5 -12  -3 7740.94 304.916   2
   5 -12   3 8259.40 404.392   3
   5  12   3 7627.74 450.417   3
   5 -13   3 5350.38 330.942   3
  -5  13   3 5369.97 322.401   1
  -5  13   3 5423.51 405.662   4
   5 -13   3 5120.21 391.432   2
   5  13   3 5079.72 384.352   4
  -5 -13   3 5027.15 381.803   2
  -5 -13   3 4476.48 363.328   1
   5  13   3 5336.18 380.269   3
  -5  14   3 132.899 93.2194   1
   5 -14   3 168.237 140.270   2
  -5 -14   3 436.912 152.896   1
   5  14   3 255.883 131.396   3
  -5  14   3 252.298 150.156   4
  -5 -14   3 224.357 138.619   2
   5 -14   3 200.715 81.7011   3
   5  14   3 4.03779 137.820   4
  -5 -15   3 473.768 166.111   1
  -5  15   3 63.8276 112.314   4
   5  15   3 527.233 160.952   3
   5 -15   3 153.206 91.6493   3
  -5 -15   3 368.415 182.905   2
   5 -15   3 256.628 109.943   2
  -5  15   3 419.655 127.708   1
   5  15   3 288.287 145.363   4
   5  16   3 766.912 180.150   3
  -5  16   3 650.439 135.986   1
  -5 -16   3 299.345 123.986   1
  -5 -16   3 187.267 143.933   2
   5 -16   3 484.039 134.273   3
   5  16   3 631.560 185.480   4
  -5  16   3 625.609 170.221   4
   5 -16   3 324.150 141.869   2
   5 -17   3 103.289 128.612   2
  -5 -17   3 100.286 170.316   2
   5 -17   3 271.535 129.903   3
   5  17   3-19.0868 143.316   4
  -5  17   3 52.6326 123.956   4
  -5  17   3 76.2029 86.5048   1
   5 -18   3 964.940 216.797   2
  -5 -18   3 1232.52 251.465   2
   5 -18   3 982.735 175.501   3
   5  18   3 864.983 226.613   4
  -5  18   3 882.787 156.416   1
  -5  18   3 712.212 204.593   4
   5 -19   3 2225.83 327.819   2
  -5 -19   3 1913.53 310.748   2
   5  19   3 2227.96 338.762   4
  -5  19   3 1779.15 288.352   4
   5 -20   3 301.464 158.173   2
  -5 -20   3 338.434 190.948   2
  -5  20   3 153.061 141.564   4
   5  20   3 237.262 182.928   4
   5 -21   3 666.125 201.324   2
  -5 -21   3 548.641 222.696   2
   5  21   3 714.949 257.638   4
  -5  21   3-3.61914 136.266   4
   5 -22   3 136.293 156.318   2
  -5 -22   3 143.047 195.065   2
  -5  22   3 261.408 166.349   4
   5  22   3 82.8943 144.998   4
  -5 -23   3 0.98870 173.870   2
  -5  23   3-103.269 148.205   4
   5 -23   3 178.294 171.308   2
   5  23   3-111.226 150.715   4
  -5 -24   3 206.009 160.231   2
  -5 -24  -3 63.0618 155.522   2
   5 -24   3-163.288 174.560   2
  -5  24   3-223.759 166.863   4
   5  24   3-32.3566 169.418   4
   5 -25   3-225.466 161.251   2
   5  25   3 313.620 230.133   4
  -5 -25   3 88.8603 175.052   2
  -5 -25  -3-176.819 181.104   2
  -5  25   3 296.971 184.777   4
   5  25  -3 112.720 170.370   4
   5 -26   3 460.685 222.095   2
  -5 -26   3-188.512 199.620   2
  -5  26   3-45.1809 126.321   4
  -5 -26  -3-156.279 173.157   2
   5  26   3-59.0494 160.315   4
   5  26  -3 129.155 154.439   4
   5 -27   3 860.268 269.001   2
  -5  27   3 419.908 195.267   4
   5  27  -3 1004.99 271.609   4
  -6   0   3 29.3129 32.9392   2
  -6   0   3-59.9171 91.3521   1
   6   0   3 124.645 108.115   3
   6   0   3-68.1658 36.6561   4
  -6   0   3 53.3457 114.462   4
   6   0   3-25.3261 86.8523   2
  -6  -1   3 54.6771 45.3057   2
  -6   1   3 44.5351 84.6404   1
   6  -1   3 90.2331 36.0834   4
   6   1   3 117.792 113.950   3
   6  -1   3 80.6784 91.1730   3
   6  -1   3 44.9164 97.0152   2
  -6   1   3-42.2918 95.7195   4
   6   1   3 13.5258 42.3669   4
  -6   1   3 52.4439 29.4399   2
  -6  -1   3 44.3151 88.6155   1
   6   2   3 302.439 113.116   3
  -6   2   3 464.984 125.263   1
   6  -2   3 432.453 143.715   3
  -6   2   3 263.859 132.434   4
   6  -2   3 261.737 36.7421   4
   6  -2   3 308.770 128.182   2
  -6  -2   3 470.391 128.348   1
  -6  -2   3 454.919 79.7180   2
   6   2   3 345.814 74.3488   4
  -6   2   3 213.891 35.2606   2
  -6   3   3 2166.80 226.105   4
   6   3   3 2472.88 235.946   3
   6  -3   3 2418.86 226.915   3
  -6   3   3 2599.87 228.092   1
   6   3   3 2280.65 167.509   4
  -6  -3   3 2504.17 173.506   2
   6  -3   3 2481.72 237.785   2
  -6  -3   3 2506.97 233.101   1
  -6   4   3 2591.10 245.887   4
   6   4   3 2366.16 231.034   3
   6   4   3 2600.37 189.930   4
  -6  -4   3 2622.53 190.275   2
  -6   4   3 2806.26 236.469   1
  -6  -4   3 2477.42 236.457   1
   6  -4   3 2402.19 228.313   3
   6  -4   3 2536.95 244.882   2
   6  -5   3 5629.47 330.901   3
  -6  -5   3 5003.66 275.274   2
   6   5   3 4674.78 325.408   3
  -6   5   3 4690.20 333.849   4
   6  -5   3 4421.19 328.530   2
   6   5   3 4724.16 269.624   4
  -6  -5   3 4503.69 315.963   1
  -6   5   3 4724.86 301.647   1
  -6   6   3 1114.70 176.166   4
   6   6   3 1726.68 219.736   3
  -6  -6   3 1588.48 165.580   2
   6  -6   3 1583.24 190.816   3
  -6  -6   3 1329.69 183.441   1
   6   6   3 1363.03 156.740   4
   6  -6   3 1366.97 194.788   2
  -6   6   3 1331.21 177.204   1
  -6   7   3 1712.51 191.813   1
   6   7  -3 1449.58 83.9973   3
  -6   7   3 1928.86 233.414   4
   6   7   3 1740.16 219.187   3
  -6  -7   3 1872.51 193.529   2
  -6  -7   3 1813.66 214.851   1
   6  -7   3 1907.40 205.244   3
  -6  -7  -3 1639.37 82.7328   1
   6  -7   3 1708.94 223.543   2
   6   7   3 1738.36 190.459   4
  -6  -8   3 218.895 126.962   1
  -6   8   3 427.594 117.473   1
   6   8   3 382.934 110.355   3
  -6  -8   3 251.198 101.129   2
   6  -8   3 265.203 103.028   3
   6  -8   3 290.706 116.615   2
  -6   8   3 360.589 144.783   4
   6   8   3 224.664 91.2895   4
   6   9   3 206.874 126.269   3
  -6  -9   3 146.619 121.355   1
  -6  -9   3 257.064 106.018   2
   6  -9   3 26.0754 102.982   3
  -6   9   3 247.484 138.435   4
   6   9   3 167.729 97.8462   4
   6  -9   3 279.363 139.120   2
  -6   9   3 11.3917 89.8841   1
  -6  10   3 456.585 127.834   1
  -6 -10   3 310.091 131.629   1
   6 -10   3 267.862 117.526   2
  -6 -10   3 362.020 134.958   2
   6 -10   3 393.099 120.925   3
   6  10   3 456.634 124.636   3
  -6  10   3 271.108 148.368   4
   6  10   3 428.679 144.939   4
   6  11   3 4566.82 348.451   3
  -6 -11   3 3866.86 333.262   1
  -6  11   3 4623.01 314.183   1
  -6  11   3 3982.03 332.730   4
   6 -11   3 4371.65 354.167   2
  -6 -11   3 4277.39 331.152   2
   6  11   3 4093.61 325.164   4
   6 -11   3 4229.63 309.618   3
  -6 -12   3 2434.93 276.870   1
   6  12   3 2938.80 285.380   3
  -6 -12   3 2604.89 276.449   2
   6 -12   3 2893.55 262.974   3
  -6  12   3 3133.02 258.420   1
   6  12   3 2859.48 286.512   4
  -6  12   3 3693.90 329.700   4
   6 -12   3 3485.63 322.783   2
   6  13   3 3792.85 329.736   3
  -6 -13   3 3069.84 305.022   2
  -6  13   3 3395.23 326.908   4
   6 -13   3 3401.74 277.896   3
   6  13   3 3212.26 310.589   4
  -6  13   3 3158.75 266.763   1
   6 -13   3 3715.88 343.797   2
  -6 -13   3 2981.59 306.021   1
  -6  14   3 2207.12 287.075   4
   6  14   3 2651.95 282.346   3
  -6 -14   3 2107.42 260.326   1
  -6 -14   3 2020.72 268.509   2
   6 -14   3 2061.75 230.517   3
  -6  14   3 2024.42 227.703   1
   6  14   3 1710.04 264.403   4
   6 -14   3 1886.25 254.717   2
   6 -15   3 512.217 171.910   2
  -6  15   3 73.0322 105.501   1
  -6 -15   3 345.795 199.191   2
  -6 -15   3-198.733 136.664   1
   6  15   3 220.436 132.177   3
   6 -15   3 131.840 111.553   3
  -6  15   3 207.449 149.078   4
   6  15   3 43.4736 139.219   4
   6  16   3 1087.62 199.264   3
   6 -16   3 1183.53 228.202   2
  -6 -16   3 1064.78 221.271   2
   6 -16   3 1023.02 182.853   3
  -6 -16   3 929.720 194.222   1
  -6  16   3 540.652 179.741   4
  -6  16   3 916.133 173.733   1
   6  16   3 833.947 190.765   4
   6 -17   3 112.435 136.429   2
   6  17   3 58.0552 103.837   3
  -6 -17   3 234.810 166.482   2
   6 -17   3 89.1915 108.501   3
  -6 -17   3 211.203 142.684   1
  -6  17   3 82.4191 114.867   1
  -6  17   3 10.3423 125.634   4
   6  17   3 248.752 168.173   4
  -6 -18   3 366.567 190.208   2
   6 -18   3 252.650 112.202   3
  -6  18   3 405.939 139.881   1
   6 -18   3-86.9662 133.090   2
  -6  18   3 364.960 174.473   4
   6  18   3 431.817 168.187   4
   6 -19   3 2398.72 335.062   2
  -6  19   3 2445.82 327.606   4
  -6 -19   3 2820.54 358.026   2
   6  19   3 2481.19 337.883   4
   6 -20   3 1309.21 260.253   2
  -6 -20   3 1907.27 327.260   2
   6  20   3 1695.42 294.079   4
  -6  20   3 871.238 214.392   4
  -6 -21   3 56.6110 173.621   2
   6  21   3 205.888 193.537   4
  -6  21   3 90.5607 152.124   4
   6 -21   3 125.014 138.652   2
   6 -22   3 169.965 168.932   2
  -6 -22   3 27.7252 148.946   2
  -6  22   3 88.4288 165.388   4
   6  22   3 253.428 212.963   4
   6 -23   3-220.165 151.094   2
  -6  23   3 288.518 186.409   4
  -6 -23   3 466.710 218.659   2
   6  23   3 549.380 276.352   4
  -6  24   3 559.948 220.090   4
  -6 -24   3 651.848 252.176   2
   6  24   3 983.125 287.439   4
   6 -24   3 229.908 182.547   2
   6 -25   3 116.602 159.548   2
  -6 -25   3 242.748 243.389   2
  -6 -25  -3 317.312 181.468   2
  -6  25   3 53.1182 145.924   4
   6  25   3 146.769 207.589   4
   6  25  -3 331.349 212.475   4
  -6 -26   3 164.892 146.609   2
  -6  26   3 124.289 160.034   4
  -6 -26  -3 498.475 216.160   2
   6  26   3 87.9922 190.457   4
   6 -26   3 171.296 167.366   2
   6  26  -3-57.0459 149.348   4
   6 -27   3 555.086 214.092   2
  -6  27   3 601.264 229.590   4
  -7   0   3 70.2635 96.9594   1
  -7   0   3 14.9662 32.5729   2
   7   0   3-11.3023 95.7443   3
   7   0   3 12.8610 36.9921   4
  -7  -1   3 5793.81 233.522   2
   7  -1   3 6007.59 361.341   3
  -7   1   3 6823.54 381.754   4
   7  -1   3 5674.25 370.827   2
  -7  -1   3 5857.38 367.899   1
  -7   1   3 6093.40 362.471   1
   7  -1   3 5553.53 185.895   4
   7   1   3 5883.83 238.360   4
  -7   1   3 5407.02 182.130   2
   7   1   3 5992.00 362.479   3
  -7  -2   3 588.065 83.9362   2
   7   2   3 771.128 167.696   3
   7  -2   3 604.640 150.116   3
  -7   2   3 607.789 150.915   1
  -7   2   3 572.323 161.995   4
   7   2   3 777.168 99.4450   4
   7  -2   3 755.922 162.892   2
  -7  -2   3 542.134 140.680   1
   7   3   3 4793.01 330.720   3
   7  -3   3 4763.66 334.871   3
  -7  -3   3 5346.92 349.110   1
  -7   3   3 4584.09 325.582   4
   7  -3   3 4154.79 324.349   2
   7   3   3 4871.02 247.019   4
  -7  -3   3 4392.65 235.143   2
  -7   3   3 4620.83 313.363   1
   7   4   3 8241.23 432.823   3
   7  -4   3 7725.18 420.049   3
  -7   4   3 7824.72 409.056   1
  -7  -4   3 8124.39 340.883   2
  -7   4   3 7787.17 421.781   4
   7  -4   3 8639.80 444.876   2
   7   4   3 8032.70 342.305   4
  -7  -4   3 7841.66 422.416   1
   7  -5   3 17154.7 636.369   3
   7   5   3 17235.7 547.856   4
  -7   5   3 17614.7 659.929   4
   7  -5   3 15904.7 638.183   2
   7   5   3 17273.1 656.530   3
  -7  -5   3 16333.4 639.051   1
  -7   5   3 16655.0 613.591   1
  -7  -5   3 17308.4 546.335   2
   7  -6   3 4003.38 300.023   3
  -7  -6  -3 3729.51 174.013   1
  -7   6   3 3552.77 300.266   4
   7   6   3 4249.33 272.506   4
  -7  -6   3 3783.24 310.225   1
  -7  -6   3 4342.96 272.970   2
   7   6   3 4279.81 325.600   3
   7  -6   3 3790.50 316.149   2
  -7   6   3 3996.51 303.310   1
  -7   7   3 548.438 134.579   4
  -7  -7   3 421.114 103.896   2
  -7   7   3 386.137 106.237   1
   7   7   3 602.539 163.886   3
   7  -7   3 464.680 133.383   3
  -7  -7   3 527.154 138.342   1
  -7  -7  -3 519.851 58.9150   1
   7   7  -3 420.392 58.6811   3
   7  -7   3 500.512 143.368   2
   7   7   3 502.236 109.998   4
   7   8   3 437.664 110.665   4
  -7   8   3 384.261 117.679   1
  -7  -8   3 392.656 113.417   2
   7  -8   3 613.849 131.184   3
   7   8   3 369.471 132.301   3
   7  -8   3 523.953 146.852   2
  -7   8   3 458.177 156.137   4
  -7  -8   3 409.834 133.211   1
   7   9   3 1436.16 209.203   3
  -7   9   3 1308.64 191.135   1
  -7  -9   3 1413.81 218.330   1
  -7  -9   3 1556.90 200.634   2
   7  -9   3 1626.42 201.026   3
   7   9   3 1340.96 197.010   4
   7  -9   3 1421.84 210.491   2
  -7   9   3 1585.74 225.068   4
   7  10   3 1439.05 220.101   3
  -7 -10   3 1214.17 202.201   1
   7 -10   3 1159.90 187.623   2
  -7  10   3 1079.49 186.906   4
  -7 -10   3 1102.41 174.965   2
  -7  10   3 1260.48 186.626   1
   7 -10   3 1148.71 182.867   3
   7  10   3 1200.62 180.119   4
   7  11   3 6148.11 415.239   3
   7 -11   3 6003.39 378.058   3
  -7 -11   3 6334.81 414.030   2
  -7  11   3 6236.08 430.020   4
   7 -11   3 6335.06 431.502   2
   7  11   3 6194.61 404.828   4
  -7  11   3 6340.40 385.981   1
  -7 -11   3 6359.30 425.566   1
   7 -12   3 9936.97 498.992   3
   7  12   3 9897.35 534.450   3
  -7  12   3 10134.5 550.051   4
   7 -12   3 9972.94 550.982   2
   7  12   3 9772.99 526.336   4
  -7 -12   3 9068.53 504.679   2
  -7  12   3 9073.28 468.793   1
  -7 -12   3 9033.85 522.624   1
   7  13   3 7140.98 456.849   3
   7  13   3 6818.60 470.692   4
   7 -13   3 6818.81 467.585   2
  -7 -13   3 6973.88 457.439   1
  -7 -13   3 6439.32 452.232   2
   7 -13   3 6717.01 414.348   3
  -7  13   3 6971.38 417.003   1
  -7  13   3 7387.11 476.616   4
   7  14   3-46.5410 98.1077   3
  -7  14   3-67.2273 131.061   4
  -7 -14   3-117.595 131.068   2
   7 -14   3 16.2200 91.9240   3
  -7  14   3-2.96661 126.385   1
   7  14   3 64.7942 119.342   4
   7 -14   3-207.462 138.839   2
  -7 -14   3 142.192 107.059   1
   7  15   3 253.224 124.112   3
  -7 -15   3 445.875 172.941   2
  -7 -15   3 622.626 174.801   1
   7 -15   3 547.964 147.869   3
  -7  15   3 441.074 190.468   4
  -7  15   3 333.003 144.941   1
   7  15   3 341.281 171.006   4
   7 -15   3 102.067 119.407   2
   7  16   3 1017.77 210.207   3
  -7 -16   3 667.936 209.008   2
   7 -16   3 373.522 132.028   3
  -7  16   3 717.496 207.774   4
  -7 -16   3 559.673 166.421   1
  -7  16   3 532.736 144.624   1
   7  16   3 707.412 211.732   4
   7 -16   3 715.562 202.279   2
   7  17   3 237.412 161.207   3
  -7 -17   3 229.817 148.194   2
   7 -17   3 104.155 97.5031   3
  -7  17   3 27.5851 126.943   4
  -7 -17   3 533.767 171.511   1
   7  17   3 156.965 135.872   4
   7 -17   3 277.801 147.810   2
  -7  17   3 156.743 109.245   1
   7 -18   3 1289.85 246.925   2
  -7 -18   3 1141.35 265.142   2
   7 -18   3 1289.65 214.180   3
   7  18   3 1583.29 238.395   3
  -7  18   3 1694.64 240.824   1
  -7 -18   3 1525.09 254.794   1
  -7  18   3 958.809 239.577   4
   7  18   3 1511.02 274.788   4
  -7  19   3 4313.84 356.819   1
   7 -19   3 3901.94 355.800   3
  -7 -19   3 3557.33 405.216   2
  -7  19   3 4207.90 417.757   4
   7  19   3 3930.02 426.351   4
   7 -19   3 4302.71 424.112   2
  -7  20   3 951.728 240.902   4
  -7 -20   3 386.962 164.129   2
   7 -20   3 661.030 208.383   2
   7  20   3 383.530 203.996   4
  -7 -21   3 611.498 209.724   2
  -7  21   3 571.002 183.281   4
   7 -21   3 278.892 166.579   2
   7  21   3 490.161 205.726   4
  -7  22   3 251.235 179.423   4
   7 -22   3 21.7167 128.879   2
  -7 -22   3 135.304 201.408   2
   7  22   3 37.2876 158.649   4
  -7 -23   3 317.194 187.165   2
  -7  23   3 213.325 167.259   4
   7 -23   3 209.353 170.955   2
   7  23   3 282.215 182.037   4
  -7 -24   3 287.511 198.207   2
  -7  24   3 294.080 176.540   4
   7  24   3 95.1595 169.280   4
   7 -24   3 73.3134 118.845   2
  -7 -25  -3-195.157 253.645   2
  -7  25   3 423.101 205.697   4
   7  25   3 243.851 234.272   4
   7 -25   3 156.153 171.253   2
  -8   0   3 4.96646 31.1297   2
   8   0   3 101.764 131.826   3
  -8   0   3 10.6295 111.239   1
   8   0   3 66.7172 41.6965   4
  -8  -1   3 21.3057 112.235   1
  -8  -1   3 175.908 55.3869   2
   8  -1   3 335.930 138.771   3
   8   1   3 115.013 118.563   3
  -8   1   3 85.0079 105.667   1
  -8   1   3 147.908 107.598   4
   8  -1   3 99.2009 35.1937   4
  -8   1   3 101.525 30.2162   2
   8   1   3 189.453 60.0994   4
  -8   2   3 288.064 124.812   4
  -8  -2   3 445.642 124.754   1
  -8  -2   3 450.177 80.5094   2
   8   2   3 345.535 112.577   3
   8  -2   3 452.291 105.803   3
  -8   2   3 746.965 156.626   1
   8  -2   3 652.556 153.250   2
   8   2   3 459.740 81.7433   4
  -8   3   3 683.947 169.005   1
   8   3   3 813.300 145.550   3
  -8  -3   3 860.767 109.236   2
   8  -3   3 884.218 176.838   3
  -8   3   3 574.431 156.886   4
   8  -3   3 569.133 149.544   2
   8   3   3 509.185 93.2418   4
  -8  -3   3 652.516 153.987   1
   8   4   3 168.368 120.522   3
  -8  -4   3 41.3170 62.8966   2
   8  -4   3 113.435 120.045   3
  -8  -4   3 27.4836 123.979   1
  -8   4   3 239.326 129.036   1
  -8   4   3 293.033 144.495   4
   8   4   3 103.006 87.7101   4
   8  -4   3 74.1144 114.554   2
  -8   5   3 290.809 130.066   4
  -8  -5   3 457.076 150.165   1
   8   5   3 486.383 143.334   3
  -8  -5   3 598.052 115.677   2
   8  -5   3 527.865 174.133   3
   8  -5   3 474.861 126.594   2
  -8   5   3 389.978 155.040   1
   8   5   3 507.975 105.791   4
  -8  -6  -3 603.460 82.6865   1
   8   6   3 848.641 172.556   3
  -8  -6   3 902.602 135.671   2
   8  -6   3 727.933 157.723   3
   8  -6   3 891.603 171.603   2
  -8  -6   3 940.503 182.826   1
   8   6   3 812.258 135.994   4
  -8   6   3 630.333 164.309   4
  -8   6   3 442.726 136.294   1
  -8   7   3 193.086 136.034   1
  -8   7   3 96.5425 118.365   4
   8   7   3 165.145 129.366   3
   8  -7   3-26.3859 101.700   2
  -8  -7   3 146.684 89.9034   2
  -8  -7  -3 190.892 53.1842   1
   8  -7   3 88.3064 124.718   3
   8   7  -3 123.336 43.0908   3
  -8  -7   3 200.226 132.166   1
   8   7   3 38.3483 92.5588   4
   8  -8   3 26.4147 94.9566   2
  -8   8   3 71.8597 123.950   1
   8   8   3-42.7565 112.441   3
  -8  -8   3 0.10009 94.3323   2
   8  -8   3-127.523 115.356   3
  -8  -8   3 155.951 129.080   1
  -8   8   3-43.2314 104.784   4
   8   8   3 68.8300 94.8305   4
   8   9   3 97.0947 117.935   3
  -8  -9   3-5.32939 96.5371   2
  -8  -9   3 195.746 123.804   1
   8  -9   3-53.0478 109.360   3
  -8   9   3 49.2460 107.509   1
   8   9   3 137.810 128.150   4
  -8   9   3 93.2820 108.980   4
   8  -9   3 27.2087 114.460   2
   8  10   3-6.63374 95.7411   3
  -8 -10   3 125.839 106.677   1
  -8 -10   3-100.003 115.177   2
  -8  10   3 117.326 125.932   1
   8 -10   3 128.172 128.775   3
  -8  10   3 25.0474 100.635   4
   8  10   3 27.4763 98.7792   4
   8 -10   3 16.8249 101.870   2
   8  11   3 20.6514 98.8584   3
  -8 -11   3 369.253 134.764   1
  -8 -11   3 101.564 107.802   2
   8 -11   3 91.8982 113.275   3
  -8  11   3 65.4797 105.033   1
  -8  11   3 147.303 131.283   4
   8  11   3 113.151 116.410   4
   8 -11   3-15.6710 108.631   2
  -8  12   3 201.081 122.114   4
   8  12   3 121.241 104.969   3
  -8 -12   3 141.137 120.686   1
  -8 -12   3 17.4350 118.085   2
   8 -12   3 172.746 127.040   3
  -8  12   3 13.9436 94.8403   1
   8 -12   3 64.0544 110.824   2
   8  12   3 153.854 144.875   4
  -8 -13   3 675.678 174.002   1
   8  13   3 438.076 154.407   3
  -8 -13   3 420.053 156.384   2
   8 -13   3 439.867 144.222   3
   8  13   3 570.725 190.294   4
   8 -13   3 374.111 156.957   2
  -8  13   3 598.354 169.668   1
  -8  13   3 831.311 197.051   4
  -8  14   3 1136.57 202.837   1
   8  14   3 1560.58 235.697   3
  -8 -14   3 838.979 202.463   1
  -8 -14   3 1055.23 208.060   2
   8 -14   3 1086.68 190.211   3
  -8  14   3 1336.11 234.621   4
   8 -14   3 827.554 206.299   2
   8  14   3 918.600 186.847   4
   8  15   3 183.564 117.828   3
  -8 -15   3-96.9288 138.834   2
   8 -15   3-0.14062 109.269   3
  -8  15   3 469.841 166.701   4
  -8  15   3 121.737 120.499   1
   8  15   3 0.83922 122.613   4
   8 -15   3 287.629 158.552   2
  -8 -15   3 247.957 141.621   1
   8  16   3 876.107 195.245   3
  -8  16   3 823.771 202.854   4
   8 -16   3 922.835 201.006   2
  -8 -16   3 901.305 221.269   2
   8 -16   3 860.008 180.050   3
  -8  16   3 955.367 183.156   1
   8  16   3 720.973 196.925   4
  -8 -16   3 1297.73 225.892   1
   8 -17   3-6.53275 132.118   2
   8  17   3 220.993 125.479   3
   8  17   3 88.7707 161.481   4
  -8  17   3 155.150 99.9741   1
  -8  17   3 104.247 131.095   4
  -8 -17   3 176.476 158.203   2
   8 -17   3 16.9058 126.143   3
  -8 -17   3 335.974 156.568   1
   8  18   3 306.588 144.285   3
  -8  18   3 66.3563 139.965   4
  -8 -18   3-159.486 177.957   2
   8 -18   3 149.000 115.055   3
  -8  18   3 43.5209 97.2663   1
  -8 -18   3 335.033 153.603   1
   8  18   3 13.8826 171.796   4
   8 -18   3 39.9942 113.239   2
  -8 -19   3 186.408 156.782   2
  -8  19   3 62.9824 121.209   4
   8 -19   3-32.0972 103.760   3
  -8 -19   3-88.1448 120.110   1
  -8  19   3 73.5368 126.053   1
   8 -19   3-267.997 158.749   2
   8  19   3-5.11428 154.752   4
  -8 -20   3-159.828 169.887   2
   8  20   3 17.1294 168.221   4
  -8  20   3-139.224 134.630   4
   8 -20   3-26.5121 140.922   2
   8  21   3 142.557 149.320   4
  -8 -21   3-309.204 209.696   2
  -8  21   3 507.233 190.734   4
   8 -21   3 163.444 154.305   2
  -8  22   3-96.3157 141.465   4
  -8 -22   3-48.4548 172.316   2
   8  22   3-12.0507 167.335   4
   8 -22   3-64.6602 125.455   2
  -8  23   3 7.74745 117.392   4
   8  23   3-199.170 177.540   4
   8 -23   3 185.620 172.698   2
  -8 -24   3 718.135 265.238   2
   8  24   3 284.482 213.976   4
   8 -24   3 64.2021 133.871   2
  -8 -25  -3-92.0427 166.593   2
  -8 -25   3-28.7378 163.453   2
   8  25   3 191.387 233.904   4
  -9   0   3-13.8855 30.6442   2
  -9   0   3 73.0400 146.295   1
   9   0   3 66.3684 112.083   3
   9   0   3 42.7991 43.0000   4
   9   1   3 2327.20 154.086   4
  -9  -1   3 2406.26 261.520   1
   9   1   3 2513.48 276.764   3
   9  -1   3 2033.53 257.036   3
  -9   1   3 2555.15 270.245   1
  -9   1   3 2049.80 100.872   2
   9  -1   3 2021.53 106.480   4
  -9  -1   3 2291.83 148.319   2
  -9  -2   3 730.925 176.382   1
  -9  -2   3 489.717 91.0122   2
   9   2   3 224.815 133.785   3
   9  -2   3 230.674 136.167   3
  -9   2   3 561.511 161.719   1
  -9   2   3 629.924 161.988   4
   9   2   3 363.133 77.2402   4
  -9  -3   3 1603.41 146.029   2
   9   3   3 1298.71 208.881   3
   9  -3   3 1559.02 216.337   3
  -9   3   3 1470.52 209.034   1
  -9   3   3 1636.28 230.937   4
   9  -3   3 1348.81 202.869   2
   9   3   3 1540.75 147.957   4
  -9  -3   3 1427.56 202.311   1
  -9  -4   3 306.232 140.603   1
  -9   4   3 254.299 139.566   1
   9   4   3 413.883 159.490   3
  -9  -4   3 125.914 77.5626   2
   9  -4   3 348.309 151.494   3
  -9   4   3 185.991 122.197   4
   9   4   3 237.156 73.6022   4
   9  -4   3 76.7386 116.384   2
  -9  -5   3 8074.63 473.684   1
   9   5   3 7677.31 465.141   3
   9  -5   3 8128.41 473.786   2
  -9  -5  -3 7920.14 325.256   1
  -9   5   3 7712.18 447.942   1
   9  -5   3 8363.41 467.053   3
   9   5   3 8440.92 378.376   4
  -9  -5   3 8492.50 377.507   2
  -9   5   3 7397.29 442.327   4
  -9  -6   3 1481.06 232.134   1
   9   6  -3 1667.89 146.907   3
  -9  -6   3 1602.84 179.760   2
   9  -6   3 1469.50 202.462   3
  -9   6   3 1256.11 205.431   4
   9  -6   3 1116.34 209.907   2
  -9  -6  -3 1623.57 141.087   1
   9   6   3 1711.57 181.396   4
  -9   6   3 1905.87 233.161   1
   9   6   3 1900.05 248.558   3
  -9   7   3 677.405 174.379   1
   9   7   3 618.206 127.281   4
   9   7   3 894.921 191.734   3
  -9  -7   3 688.743 142.418   2
  -9  -7   3 845.556 180.467   1
   9  -7   3 502.469 137.998   3
  -9   7   3 666.349 154.904   4
   9  -7   3 817.734 180.695   2
  -9   8   3-131.881 122.856   1
   9   8   3 113.332 117.183   3
  -9   8   3 262.116 122.853   4
  -9  -8   3 38.0144 101.498   2
   9  -8   3 29.4398 114.122   3
  -9  -8   3 96.9954 110.680   1
   9  -8   3 39.9243 102.434   2
   9   8   3 103.126 103.970   4
  -9   9   3 99.5511 116.051   4
   9   9   3 59.2686 97.8931   3
   9  -9   3 68.4047 115.193   2
  -9  -9   3-40.2389 91.7928   2
  -9  -9   3 407.278 157.107   1
   9  -9   3 146.488 113.543   3
  -9   9   3 190.764 144.974   1
   9   9   3 114.125 86.7545   4
   9  10   3 465.439 159.102   3
  -9  10   3 434.294 137.541   1
  -9 -10   3 373.266 129.972   1
  -9 -10   3 139.837 89.1474   2
   9 -10   3 183.901 116.428   3
  -9  10   3 264.199 128.161   4
   9 -10   3 275.546 136.272   2
   9  10   3 330.523 122.904   4
  -9  11   3 474.747 159.606   4
   9  11   3 423.486 166.237   3
  -9 -11   3 399.859 151.083   1
  -9 -11   3 684.991 189.812   2
  -9  11   3 635.961 176.400   1
   9 -11   3 396.022 158.967   3
   9 -11   3 534.395 162.908   2
   9  11   3 743.374 170.053   4
  -9  12   3 2513.33 295.780   4
   9  12   3 2614.10 296.376   3
  -9 -12   3 2467.08 287.598   1
  -9 -12   3 2661.49 291.129   2
   9 -12   3 2456.53 281.285   3
  -9  12   3 2218.53 266.063   1
   9 -12   3 2398.35 286.151   2
   9  12   3 2319.63 283.060   4
   9  13   3 7697.33 499.797   3
   9 -13   3 7600.70 491.519   3
  -9  13   3 7889.18 519.335   4
   9  13   3 7944.18 510.331   4
  -9 -13   3 6971.43 480.757   1
   9 -13   3 7306.19 496.060   2
  -9  13   3 7170.26 468.575   1
  -9 -13   3 7445.17 491.360   2
  -9 -14   3 352.530 160.661   1
   9  14   3 60.4198 114.820   3
  -9 -14   3-103.863 123.491   2
  -9  14   3 1.57732 141.970   1
   9 -14   3 105.756 125.486   3
  -9  14   3 179.000 145.480   4
   9 -14   3 183.945 140.198   2
   9  14   3-38.5233 123.736   4
  -9  15   3 562.211 165.531   4
  -9 -15   3 1081.18 215.763   1
   9  15   3 872.402 183.522   3
   9  15   3 352.324 150.418   4
  -9  15   3 648.034 166.850   1
  -9 -15   3 828.836 203.519   2
   9 -15   3 688.690 182.467   3
   9 -15   3 323.140 140.739   2
   9 -16   3 295.410 148.643   2
   9  16   3 208.766 127.240   3
  -9  16   3 188.230 111.609   4
  -9 -16   3-15.5428 146.887   2
   9 -16   3 129.330 140.289   3
  -9  16   3 126.796 145.217   1
   9  16   3 33.7466 160.881   4
  -9 -16   3-151.886 113.405   1
  -9  17   3-64.1525 106.619   1
  -9 -17   3 181.277 160.569   2
   9 -17   3 103.200 108.753   3
  -9  17   3-316.309 160.601   4
  -9 -17   3 256.597 153.019   1
   9 -17   3 247.018 155.189   2
   9  17   3-233.666 178.498   4
   9  17   3 202.376 142.682   3
  -9  18   3 724.339 205.884   4
  -9  18   3 613.523 173.550   1
  -9 -18   3 768.230 211.920   2
   9 -18   3 787.556 192.343   3
  -9 -18   3 493.721 165.590   1
   9  18   3 666.473 213.423   4
   9 -18   3 773.508 198.852   2
  -9  19   3 872.851 212.867   4
   9 -19   3 1023.85 239.500   2
  -9 -19   3 1128.82 276.700   2
   9 -19   3 782.850 196.802   3
   9  19   3 1156.71 276.460   4
  -9  19   3 1015.71 204.425   1
  -9  20   3 310.334 169.379   1
  -9 -20   3 294.431 205.222   2
   9 -20   3 264.687 150.620   3
  -9  20   3-133.421 146.499   4
   9  20   3 6.48725 154.052   4
   9 -20   3-185.472 162.574   2
  -9 -21   3 405.512 206.961   2
  -9  21   3 38.8634 131.957   4
   9  21   3-12.9530 151.160   4
   9 -21   3 16.5538 118.372   2
  -9 -22   3 53.5229 157.767   2
   9  22   3 138.704 194.951   4
   9 -22   3-6.46159 133.129   2
  -9 -23   3 309.283 220.686   2
   9  23   3-53.8583 179.741   4
  -9 -24   3 424.172 229.143   2
   9  24   3-169.673 193.699   4
 -10   0   3-15.9107 34.5623   2
 -10   0   3-1.51940 142.061   1
  10   0   3-76.7066 128.592   3
  10   0   3-0.34374 41.0726   4
 -10  -1   3 2114.37 250.692   1
  10   1   3 2110.87 268.295   3
  10  -1   3 1966.21 256.083   3
 -10   1   3 1813.03 261.325   1
  10   1   3 1792.68 135.608   4
 -10  -1   3 2031.57 144.309   2
 -10  -2   3 261.499 144.579   1
 -10  -2   3 330.178 70.5514   2
  10   2   3 139.790 127.048   3
  10  -2   3 122.057 125.507   3
 -10   2   3 128.348 129.483   1
  10   2   3 300.867 74.8583   4
 -10  -3   3 314.189 129.794   1
  10   3   3 406.674 140.214   3
 -10  -3   3 483.365 96.6994   2
  10  -3   3 414.554 142.756   3
 -10   3   3 320.631 149.099   1
 -10   3   3 380.936 146.309   4
  10   3   3 369.856 87.0001   4
  10  -4   3 2627.26 275.388   2
  10   4   3 3017.01 299.667   3
  10  -4   3 2970.28 315.713   3
 -10   4   3 3475.37 314.548   4
  10   4   3 3332.25 232.487   4
 -10  -4   3 3317.02 222.469   2
 -10   4   3 3243.01 304.140   1
 -10  -4   3 3243.29 303.540   1
  10   5   3 6458.31 439.235   3
  10  -5   3 7215.41 453.022   3
 -10  -5  -3 6929.71 321.539   1
 -10  -5   3 6253.53 433.892   1
  10   5  -3 6798.62 327.625   3
 -10   5   3 7083.21 438.760   4
  10   5   3 7442.31 364.220   4
 -10  -5   3 7218.15 356.990   2
 -10   5   3 6553.27 441.027   1
  10  -5   3 7332.11 450.114   2
 -10  -6  -3 657.865 102.151   1
  10   6   3 393.497 152.209   3
 -10  -6   3 685.910 130.390   2
  10  -6   3 432.157 142.578   3
  10   6  -3 637.770 110.117   3
 -10   6   3 514.788 151.010   4
  10  -6   3 650.788 152.561   2
 -10  -6   3 650.743 179.791   1
  10   6   3 686.865 144.351   4
 -10   6   3 477.587 159.233   1
 -10   7   3-72.6490 120.920   1
  10   7   3-46.5772 108.625   3
 -10  -7   3 113.559 81.9219   2
  10  -7   3-175.040 146.165   3
 -10   7   3 252.936 144.324   4
 -10  -7   3-2.25722 116.288   1
  10  -7   3 249.859 136.306   2
  10   7   3 173.331 112.376   4
 -10   8   3 339.395 126.100   1
 -10   8   3 339.763 123.885   4
  10   8   3 73.0442 114.045   3
 -10  -8   3 109.085 89.1383   2
  10  -8   3-19.8843 123.401   3
 -10  -8   3 272.616 149.420   1
  10  -8   3 288.935 129.820   2
  10   8   3 284.846 130.973   4
 -10   9   3 381.033 133.537   4
 -10   9   3 641.702 175.036   1
  10   9   3 600.622 169.887   3
 -10  -9   3 622.752 144.584   2
  10  -9   3 664.463 166.635   3
 -10  -9   3 859.188 183.889   1
  10  -9   3 988.528 194.885   2
  10   9   3 682.377 152.591   4
  10  10   3 1372.45 225.339   3
 -10  10   3 1488.48 233.165   1
 -10 -10   3 1639.20 211.223   2
 -10 -10   3 1436.22 235.404   1
  10 -10   3 1651.62 246.337   3
 -10  10   3 1345.29 223.236   4
  10 -10   3 1705.04 244.386   2
  10  10   3 1550.13 223.498   4
  10 -11   3 652.026 175.463   2
  10  11   3 660.865 184.804   3
  10  11   3 689.845 160.883   4
 -10 -11   3 766.707 196.841   1
 -10 -11   3 799.556 177.854   2
 -10  11   3 1022.78 202.370   1
  10 -11   3 974.720 209.419   3
 -10  11   3 1161.90 212.184   4
  10 -12   3 3182.23 338.333   2
  10  12   3 3212.43 338.299   3
 -10 -12   3 2923.24 321.525   1
 -10 -12   3 3093.25 318.002   2
  10 -12   3 2852.55 313.984   3
 -10  12   3 2841.31 313.759   1
 -10  12   3 3161.48 329.540   4
  10  12   3 3270.10 329.665   4
  10  13   3 5866.15 449.168   3
  10 -13   3 5391.46 435.183   3
 -10  13   3 5367.28 425.951   1
 -10  13   3 5565.10 438.856   4
  10 -13   3 5460.59 440.668   2
 -10 -13   3 5048.20 425.947   1
  10  13   3 5120.89 422.460   4
 -10 -13   3 5059.01 425.562   2
 -10 -14   3 54.8133 120.376   1
  10  14   3-139.905 108.259   3
 -10 -14   3 4.00794 124.491   2
  10 -14   3-54.9704 126.775   3
 -10  14   3-53.4580 113.669   1
  10 -14   3 159.996 134.552   2
 -10  14   3 192.532 158.580   4
  10  14   3-5.08241 139.831   4
 -10 -15   3 361.621 166.274   1
  10  15   3 1012.65 204.002   3
  10 -15   3 615.458 166.594   2
 -10 -15   3 446.773 181.919   2
  10 -15   3 437.355 108.528   3
 -10  15   3 613.393 182.930   1
 -10  15   3 604.829 176.744   4
  10  15   3 625.688 188.722   4
 -10 -16   3 152.933 133.232   1
  10  16   3 175.214 150.260   3
 -10 -16   3-6.23369 135.811   2
  10 -16   3-56.8217 114.952   3
 -10  16   3-56.0007 109.799   1
 -10  16   3 300.933 165.353   4
  10 -16   3 194.405 129.440   2
  10  16   3-85.7846 144.656   4
 -10  17   3 119.315 153.460   4
 -10 -17   3-35.4695 149.868   2
 -10  17   3-12.6176 121.289   1
  10 -17   3-43.8994 116.822   3
  10 -17   3 178.598 156.079   2
  10  17   3-142.506 188.696   4
 -10 -17   3 349.484 180.303   1
 -10 -18   3 1168.75 274.568   2
  10 -18   3 840.136 201.822   3
 -10  18   3 1180.45 237.597   1
  10 -18   3 1621.64 273.654   2
 -10  18   3 1011.40 237.488   4
  10  18   3 1144.10 272.680   4
 -10 -19   3 1207.51 295.396   2
  10 -19   3 938.535 218.295   3
 -10  19   3 1144.88 236.867   1
 -10  19   3 957.162 235.116   4
  10 -19   3 965.999 237.934   2
  10  19   3 1127.95 282.099   4
 -10  20   3 448.491 171.277   1
 -10 -20   3 89.3643 151.583   2
  10 -20   3 276.840 153.541   3
  10 -20   3 148.231 131.617   2
  10  20   3 681.939 237.344   4
  10  21   3 53.7487 163.415   4
 -10 -21   3 361.645 195.848   2
 -10 -22   3-137.185 178.754   2
  10  22   3 29.0548 167.068   4
 -10 -23   3 917.570 284.629   2
  10  23   3 272.125 189.826   4
 -10 -24   3-51.2871 150.734   2
  10  24   3 28.4712 175.313   4
 -11   0   3 2.90437 115.622   1
  11   0   3 127.650 155.491   3
  11   1   3 426.033 77.5313   4
 -11  -1   3 225.188 127.803   1
 -11  -1   3 278.818 68.7514   2
  11   1   3 268.004 140.858   3
  11  -1   3 122.547 140.956   3
 -11   1   3 287.421 153.337   1
 -11  -2   3 439.865 163.339   1
 -11  -2   3 430.116 82.3880   2
  11   2   3 347.755 141.548   3
  11  -2   3 574.690 175.625   3
 -11   2   3 245.779 139.748   1
  11   2   3 376.238 84.6264   4
  11   3   3 5534.44 415.344   3
  11  -3   3 5667.91 420.623   3
 -11  -3   3 5365.98 417.099   1
 -11  -3   3 6234.93 301.284   2
  11   3   3 5822.10 293.347   4
 -11   3   3 5536.38 415.812   1
 -11  -4  -3 4022.90 271.201   1
 -11   4   3 3533.71 331.329   4
  11   4   3 3873.37 352.407   3
  11  -4   3 3827.42 349.527   3
  11   4   3 4031.97 262.607   4
 -11  -4   3 3964.24 253.618   2
 -11  -4   3 3907.94 353.816   1
 -11   4   3 3851.07 356.116   1
 -11  -5  -3 2145.51 192.930   1
  11   5  -3 2148.68 198.641   3
  11  -5   3 1777.05 247.504   2
  11   5   3 1781.76 255.793   3
 -11  -5   3 2001.84 190.245   2
  11  -5   3 1885.75 265.747   3
 -11   5   3 2148.79 268.553   4
 -11   5   3 1571.45 226.241   1
  11   5   3 2282.95 203.475   4
 -11  -5   3 2057.28 266.631   1
 -11  -6   3 759.877 183.459   1
  11   6   3 885.448 200.258   3
 -11  -6   3 722.781 131.663   2
  11  -6   3 987.771 201.333   3
 -11   6   3 612.969 172.196   4
  11  -6   3 740.306 178.153   2
 -11   6   3 846.866 201.372   1
  11   6   3 910.002 147.311   4
 -11   7   3 625.351 183.759   1
  11  -7   3 813.413 175.818   2
  11   7   3 713.341 172.425   3
 -11  -7   3 754.934 155.044   2
  11  -7   3 569.086 163.381   3
 -11   7   3 857.485 188.451   4
 -11  -7   3 666.145 186.736   1
  11   7   3 926.607 175.937   4
 -11   8   3-217.612 146.270   1
  11   8   3 92.2479 108.433   3
 -11  -8   3 23.5959 78.8903   2
  11  -8   3-62.1101 157.048   3
 -11   8   3-89.3183 115.998   4
 -11  -8   3 126.252 136.372   1
  11  -8   3 92.7126 97.1537   2
  11   8   3 28.5771 92.7287   4
  11   9   3 477.151 161.882   3
 -11   9   3 484.003 167.215   4
 -11  -9   3 474.149 130.485   2
  11  -9   3 390.450 134.282   3
 -11  -9   3 176.449 140.972   1
 -11   9   3 497.773 183.993   1
  11  -9   3 707.170 195.938   2
  11   9   3 454.132 143.996   4
 -11  10   3 213.289 136.546   1
 -11 -10   3 117.669 111.951   2
  11 -10   3 391.864 157.164   2
 -11 -10   3 135.231 129.549   1
  11 -10   3 69.6283 142.007   3
 -11  10   3 191.507 115.476   4
  11  10   3 262.414 144.754   3
  11  10   3 263.154 142.228   4
  11 -11   3 5118.30 435.292   3
 -11 -11   3 4929.98 395.682   2
 -11  11   3 4246.98 393.630   1
  11 -11   3 5471.59 432.279   2
 -11 -11   3 4768.07 418.519   1
  11  11   3 4937.26 392.908   4
  11  11   3 5264.75 416.897   3
 -11  11   3 5281.24 418.067   4
  11  12   3 2395.33 298.356   3
 -11 -12   3 3191.24 352.346   1
 -11  12   3 2936.65 330.150   1
 -11 -12   3 3135.55 321.077   2
  11 -12   3 2868.76 329.627   3
 -11  12   3 3140.60 335.745   4
  11 -12   3 2698.04 310.526   2
  11  12   3 3537.79 345.964   4
  11  13   3 585.146 188.362   4
  11  13   3 334.118 147.298   3
 -11 -13   3 459.028 178.682   1
 -11 -13   3 615.999 193.643   2
 -11  13   3 827.102 211.710   1
  11 -13   3 574.391 190.147   3
 -11  13   3 772.054 195.508   4
  11 -13   3 692.319 194.458   2
  11  14   3 1093.51 228.408   3
 -11 -14   3 1061.68 225.722   1
 -11 -14   3 951.338 198.406   2
  11 -14   3 901.539 223.245   3
 -11  14   3 965.037 210.755   1
  11 -14   3 1093.66 230.758   2
 -11  14   3 1316.07 238.470   4
  11  14   3 1233.19 241.864   4
 -11 -15   3-73.7486 121.397   1
  11  15   3 109.692 126.035   3
  11 -15   3 79.0797 121.172   2
 -11 -15   3 27.7933 126.571   2
  11 -15   3 23.1297 120.615   3
 -11  15   3-59.3687 124.634   1
 -11  15   3 96.4310 117.584   4
  11  15   3 75.5407 146.972   4
 -11 -16   3 1140.38 241.697   2
  11 -16   3 1117.75 231.515   3
 -11  16   3 914.719 221.753   1
  11  16   3 1244.31 228.337   3
 -11  16   3 1276.91 248.526   4
 -11 -16   3 1337.18 243.874   1
  11 -16   3 1661.40 277.533   2
  11  16   3 920.690 230.927   4
 -11  17   3 209.548 166.764   4
  11 -17   3 332.661 165.918   2
 -11 -17   3-38.9108 168.519   2
  11 -17   3 78.1153 126.526   3
 -11  17   3 90.6455 143.194   1
  11  17   3 127.484 134.013   4
  11 -18   3 410.547 173.148   2
 -11 -18   3 401.950 201.465   2
  11 -18   3 227.145 142.109   3
 -11  18   3 274.280 160.508   1
  11  18   3 305.284 184.277   4
 -11 -19   3 1346.34 272.423   2
  11 -19   3 1216.75 235.226   3
 -11  19   3 1428.58 274.253   1
  11  19   3 1405.53 274.585   4
 -11 -20   3 812.851 264.416   2
  11 -20   3 819.032 210.286   3
 -11  20   3 785.177 213.564   1
  11  20   3 945.843 255.880   4
 -11 -21   3 331.885 197.594   2
  11 -21   3 176.696 150.366   3
 -11  21   3 193.680 153.712   1
  11  21   3 544.692 243.927   4
 -11 -22   3-100.485 180.526   2
  11  22   3 177.904 180.526   4
 -11 -23   3 18.1658 170.788   2
  11  23   3-138.957 175.425   4
 -12   0   3-130.372 151.798   1
  12   0   3 287.221 161.132   3
 -12  -1   3 220.124 154.749   1
  12   1   3 112.045 146.420   3
  12  -1   3 218.847 148.651   3
 -12   1   3 301.746 154.454   1
  12  -2   3 5541.95 433.476   3
  12   2   3 4128.75 383.268   3
 -12   2   3 4767.95 401.263   1
 -12  -2   3 4656.92 392.661   1
 -12  -3   3 996.999 219.124   1
  12   3   3 1421.85 235.763   3
 -12  -3   3 977.633 126.915   2
  12  -3   3 1300.50 239.402   3
 -12   3   3 1384.49 230.499   1
 -12  -3  -3 1023.81 164.142   1
  12   3   3 1249.09 146.413   4
  12   4   3 824.274 172.842   3
 -12  -4   3 1108.85 147.298   2
  12  -4   3 1173.29 231.516   3
  12   4  -3 1067.63 160.907   3
 -12   4   3 1354.74 246.104   1
 -12  -4  -3 1166.10 162.492   1
  12   4   3 1286.41 161.777   4
 -12  -4   3 1106.96 221.931   1
 -12   5   3 1300.32 240.357   1
 -12  -5  -3 1570.57 176.152   1
  12   5   3 1436.08 247.288   3
 -12  -5   3 1341.87 168.115   2
  12  -5   3 1407.65 251.130   3
  12   5  -3 1452.48 172.191   3
 -12  -5   3 1275.46 223.760   1
  12   5   3 1442.98 179.017   4
  12   6   3-12.1004 126.951   3
 -12  -6   3 43.6103 71.0786   2
  12  -6   3-81.3416 149.938   3
 -12   6   3 2.33757 107.757   4
  12  -6   3 117.994 108.358   2
 -12  -6   3-194.410 140.444   1
 -12   6   3-68.5709 131.695   1
  12   6   3 17.9764 79.6776   4
 -12   7   3 348.499 144.200   4
  12   7   3 478.186 172.400   3
  12  -7   3 483.126 152.951   2
 -12  -7   3 382.198 111.898   2
  12  -7   3-6.58628 130.045   3
  12   7   3 458.402 129.569   4
 -12  -7   3 362.425 151.805   1
 -12   7   3 87.1873 144.382   1
 -12   8   3 1543.20 237.342   4
 -12   8   3 932.477 204.670   1
  12   8   3 1521.44 214.191   4
  12   8   3 1274.31 239.983   3
  12  -8   3 1422.67 221.904   2
 -12  -8   3 1324.16 187.789   2
  12  -8   3 1464.16 252.998   3
 -12  -8   3 1521.35 250.067   1
 -12   9   3 67.6440 132.867   1
  12   9   3-143.101 141.473   3
 -12  -9   3 45.7483 88.4218   2
 -12   9   3 15.1296 107.061   4
  12  -9   3 126.531 141.057   3
 -12  -9   3-54.8154 116.643   1
  12   9   3-11.6225 111.277   4
  12  -9   3 14.4093 103.055   2
 -12  10   3 1190.85 234.205   1
  12  10   3 800.836 206.326   3
 -12 -10   3 1309.62 212.326   2
  12 -10   3 1078.15 237.700   3
 -12 -10   3 1105.52 234.174   1
 -12  10   3 666.362 172.479   4
  12 -10   3 1406.75 232.870   2
  12  10   3 1523.44 228.789   4
 -12  11   3 1271.69 238.381   4
  12  11   3 1247.60 216.983   3
 -12  11   3 1135.00 241.493   1
 -12 -11   3 1113.22 203.111   2
 -12 -11   3 1121.94 232.563   1
  12 -11   3 955.128 231.180   3
  12 -11   3 990.912 208.165   2
  12  11   3 1080.70 223.176   4
  12  12   3 21.7057 106.022   3
  12  12   3 14.8782 125.516   4
 -12  12   3 144.780 155.703   1
 -12 -12   3-173.556 151.981   1
 -12 -12   3-10.7595 108.917   2
  12 -12   3-121.801 138.992   3
  12 -12   3-54.5272 106.603   2
 -12  12   3 335.017 166.607   4
  12  13   3 164.521 130.685   3
 -12 -13   3 320.259 163.923   1
 -12  13   3 103.533 148.009   1
 -12 -13   3 339.739 136.759   2
  12 -13   3 224.840 142.661   3
 -12  13   3 452.358 155.423   4
  12 -13   3 526.867 161.784   2
  12  13   3 181.755 140.230   4
  12  14   3 994.559 220.419   3
  12  14   3 931.961 211.430   4
 -12 -14   3 1055.35 232.849   1
 -12 -14   3 895.299 220.510   2
 -12  14   3 807.253 210.669   1
  12 -14   3 730.123 225.038   3
  12 -14   3 1079.26 215.450   2
 -12  14   3 1163.47 229.293   4
 -12 -15   3 658.277 193.121   1
  12  15   3 213.138 126.187   3
 -12 -15   3 229.563 164.598   2
 -12  15   3 132.032 153.403   1
  12 -15   3 398.377 189.707   3
 -12  15   3 410.883 155.783   4
  12 -15   3 501.516 178.470   2
  12  15   3 250.270 168.632   4
 -12 -16   3 101.800 148.801   1
 -12 -16   3 29.3073 152.916   2
 -12  16   3-123.590 152.073   1
  12 -16   3 4.05113 133.075   3
  12  16   3-26.4285 150.342   4
 -12 -17   3 707.868 226.527   2
 -12  17   3 621.587 185.325   1
  12 -17   3 452.855 188.306   3
  12  17   3 998.736 252.253   4
 -12 -18   3-167.715 186.544   2
 -12  18   3 124.771 158.679   1
  12 -18   3 142.095 139.052   3
  12  18   3-432.420 224.461   4
 -12 -19   3 3.33720 138.865   2
 -12  19   3 40.5464 123.292   1
  12 -19   3 229.730 180.623   3
  12  19   3-43.2708 160.114   4
 -12 -20   3-18.3181 146.202   2
 -12  20   3-107.307 122.869   1
  12 -20   3 25.5520 128.079   3
  12  20   3-8.34566 144.750   4
 -12 -21   3 354.132 215.452   2
 -12  21   3-0.66402 130.612   1
  12 -21   3 164.412 156.920   3
  12  21   3-158.284 176.315   4
 -12 -22   3 292.547 204.223   2
  12  22   3-32.0153 159.758   4
 -13   0   3-138.320 137.630   1
  13   0   3 59.1077 139.943   3
 -13  -1   3 54.8466 137.220   1
  13   1   3-0.50415 128.271   3
  13  -1   3-175.586 147.140   3
 -13   1   3-19.9774 136.025   1
 -13  -2   3 760.614 192.029   1
 -13  -2  -3 738.490 160.961   1
  13   2   3 566.906 178.966   3
  13  -2   3 806.324 217.399   3
 -13   2   3 866.704 200.742   1
 -13  -3   3 534.420 188.548   1
 -13  -3  -3 281.085 114.961   1
  13   3   3 285.954 152.893   3
  13  -3   3 777.128 213.981   3
  13   3  -3 211.471 134.390   3
 -13   3   3 322.436 146.492   1
 -13  -4   3 182.110 155.487   1
 -13  -4  -3 303.993 106.902   1
  13   4   3 191.422 153.229   3
  13  -4   3 272.605 169.837   3
  13   4  -3 651.530 145.094   3
 -13   4   3 315.082 163.383   1
 -13   5   3 2503.95 322.758   1
  13   5   3 2185.00 295.288   3
 -13  -5   3 2789.58 329.247   1
  13   5   3 2481.72 228.927   4
  13  -5   3 2127.78 328.922   3
  13   6   3 645.443 183.442   3
 -13  -6   3 1063.33 160.019   2
  13  -6   3 950.565 229.529   3
 -13  -6   3 1135.01 241.661   1
 -13   6   3 1065.79 213.130   1
  13   6   3 997.607 153.371   4
 -13   7   3 623.958 183.075   4
  13   7   3 676.468 192.557   3
 -13  -7   3 507.091 125.816   2
  13  -7   3 427.385 149.669   3
 -13  -7   3 500.412 165.597   1
 -13   7   3 814.669 193.350   1
  13   7   3 546.938 137.118   4
 -13  -8   3-28.5702 113.435   1
  13   8   3 345.586 191.569   3
 -13  -8   3-46.6435 86.5185   2
  13  -8   3-65.4339 150.270   3
 -13   8   3 96.2896 131.701   4
  13  -8   3 117.277 140.271   2
  13   8   3 18.4544 83.7598   4
 -13   8   3-11.8817 146.193   1
 -13   9   3-156.622 166.180   1
 -13  -9   3-24.3171 146.748   1
  13  -9   3 211.779 125.248   2
  13   9   3 186.028 142.958   3
 -13  -9   3 143.273 114.907   2
  13  -9   3-18.9714 137.336   3
 -13   9   3 310.471 153.430   4
  13   9   3 364.589 142.106   4
  13  10   3 1048.16 213.776   3
 -13  10   3 1105.50 237.434   1
 -13 -10   3 1197.30 208.233   2
  13 -10   3 1259.23 269.689   3
 -13 -10   3 1032.38 228.731   1
 -13  10   3 1172.04 235.776   4
  13 -10   3 1382.01 236.290   2
  13  10   3 1061.56 217.819   4
 -13  11   3 1411.91 255.520   1
  13  11   3 1418.40 248.590   3
 -13 -11   3 1329.35 229.355   2
 -13 -11   3 1502.88 266.359   1
  13 -11   3 1260.55 241.171   3
  13 -11   3 1938.43 276.161   2
 -13  11   3 1892.70 275.460   4
  13  11   3 1340.64 227.567   4
  13  12   3 456.859 169.521   3
 -13  12   3 486.346 205.294   1
 -13 -12   3 388.651 176.123   1
 -13 -12   3 217.293 132.437   2
  13 -12   3 133.822 182.071   3
  13 -12   3 682.579 182.485   2
 -13  12   3 678.377 190.936   4
  13  12   3 456.383 150.899   4
 -13 -13   3 1878.21 283.234   1
  13  13   3 2522.26 326.073   3
 -13  13   3 2115.66 313.082   1
  13 -13   3 1983.83 319.702   3
 -13  13   3 2353.45 307.843   4
 -13 -13   3 1791.07 270.154   2
  13 -13   3 2329.24 308.793   2
  13  13   3 2122.55 301.562   4
  13  14   3 422.160 157.427   3
 -13 -14   3 211.276 179.978   1
 -13  14   3 214.006 168.815   1
 -13 -14   3 105.014 124.039   2
  13 -14   3 120.459 150.036   3
  13  14   3 432.605 176.936   4
 -13 -15   3 342.886 155.716   1
 -13  15   3 192.839 170.577   1
 -13 -15   3-104.479 129.402   2
  13 -15   3-92.9343 188.389   3
  13  15   3 182.446 181.541   4
 -13  16   3 204.404 148.792   1
  13 -16   3 477.167 233.911   3
 -13 -16   3 392.472 196.594   2
  13  16   3 264.428 140.772   4
 -13  17   3 167.164 175.293   1
 -13 -17   3 80.2005 160.135   2
  13 -17   3 42.9423 160.417   3
  13  17   3 51.5314 153.429   4
 -13 -18   3 361.196 171.337   2
 -13  18   3 51.1142 143.579   1
  13 -18   3 70.1285 151.597   3
  13  18   3 145.655 165.583   4
 -13  19   3 423.426 184.706   1
 -13 -19   3 771.973 252.075   2
  13 -19   3 223.333 173.891   3
  13  19   3 331.943 184.180   4
 -13  20   3-23.1724 163.158   1
 -13 -20   3 83.6115 136.679   2
  13 -20   3 281.945 181.741   3
  13  20   3 204.649 184.007   4
 -13  21   3-31.1172 139.892   1
 -13 -21   3 13.2648 159.368   2
  13 -21   3-64.2441 132.540   3
  13  21   3 312.514 193.855   4
 -14   0   3 141.190 152.326   1
  14   0   3 245.942 182.190   3
  14   1   3 1452.15 260.988   3
  14  -1   3 1767.48 290.325   3
 -14   1   3 1653.53 269.522   1
 -14  -1  -3 1254.13 205.491   1
 -14  -1   3 1400.30 265.971   1
 -14  -2  -3 949.810 181.306   1
  14   2   3 393.059 149.901   3
  14  -2   3 1133.17 256.293   3
 -14   2   3 532.491 193.466   1
  14   2  -3 1077.29 206.061   3
 -14  -2   3 692.486 190.028   1
 -14  -3   3 157.212 135.284   1
  14   3   3 414.812 158.276   3
  14  -3   3 435.359 195.691   3
 -14  -3  -3 653.326 152.829   1
  14   3  -3 337.378 140.177   3
 -14   3   3 214.043 133.669   1
  14   4   3 1550.73 267.064   3
  14  -4   3 1535.83 263.061   3
 -14   4   3 1481.42 258.120   1
 -14  -4   3 1315.25 235.443   1
  14   5   3 3119.44 366.794   3
  14  -5   3 3951.36 403.149   3
 -14   5   3 3503.95 379.366   1
 -14  -5   3 3331.41 367.561   1
  14   6   3 564.869 185.857   3
  14  -6   3 755.480 232.945   3
 -14   6   3 575.858 211.676   1
 -14  -6   3 580.151 180.022   1
  14  -7   3-9.32417 146.722   3
  14   7   3-120.726 154.855   3
 -14  -7   3 171.388 159.240   1
 -14   7   3 79.4938 172.654   1
 -14  -8   3 212.043 154.341   1
  14   8   3 607.324 205.910   3
 -14  -8   3 362.250 135.155   2
  14  -8   3 613.196 198.378   3
  14   8   3 334.336 139.383   4
 -14   8   3 192.295 158.218   1
 -14   9   3 308.249 142.082   4
  14   9   3 611.247 199.448   3
 -14   9   3 245.878 142.951   1
 -14  -9   3 486.974 151.789   2
  14  -9   3 124.842 179.596   3
 -14  -9   3 153.271 129.232   1
  14   9   3 332.169 130.978   4
 -14  10   3 485.091 193.202   1
  14  10   3 591.993 197.990   3
 -14 -10   3 526.482 155.979   2
  14 -10   3 414.978 213.725   3
 -14 -10   3 518.820 184.991   1
 -14  10   3 609.816 193.225   4
  14 -10   3 790.146 200.172   2
  14  10   3 580.620 152.709   4
  14  11   3 763.011 210.766   3
 -14  11   3 858.973 241.150   1
 -14 -11   3 846.063 183.784   2
 -14 -11   3 806.749 201.161   1
  14 -11   3 629.508 204.718   3
  14  11   3 1060.70 216.720   4
 -14  12   3 1279.76 257.395   1
  14  12   3 1338.41 245.461   3
 -14 -12   3 1715.76 276.698   1
 -14 -12   3 1723.22 263.234   2
  14 -12   3 1328.34 282.695   3
  14  12   3 1661.70 273.181   4
 -14  13   3 1199.54 257.782   1
  14  13   3 2058.63 305.728   3
 -14 -13   3 1342.24 269.538   1
 -14 -13   3 1772.83 281.397   2
  14 -13   3 1277.24 258.614   3
  14  13   3 1716.02 274.361   4
 -14 -14   3 431.857 187.029   1
 -14 -14   3 170.977 137.342   2
 -14  14   3 421.026 200.883   1
  14 -14   3 32.3195 169.627   3
  14  14   3 345.732 164.162   4
 -14  15   3 960.380 251.004   1
 -14 -15   3 675.677 194.500   2
  14 -15   3 532.857 202.885   3
  14  15   3 422.663 178.901   4
  14  16   3-50.0925 147.555   4
 -14 -16   3 85.8021 152.209   2
  14 -16   3-312.882 202.984   3
 -14  17   3 168.354 182.608   1
 -14 -17   3-31.2455 135.453   2
  14 -17   3-170.487 186.461   3
  14  17   3-39.6039 161.752   4
 -14  18   3 143.904 168.516   1
 -14 -18   3-167.517 177.415   2
  14 -18   3 35.2300 146.156   3
  14  18   3-79.7848 185.880   4
 -14  19   3 949.397 259.947   1
 -14 -19   3 241.547 183.832   2
  14 -19   3 804.944 255.967   3
  14  19   3 467.676 205.952   4
 -14  20   3 33.5117 139.517   1
 -14 -20   3 33.9306 139.463   2
  14 -20   3-88.6819 146.880   3
  14  20   3-66.6767 168.117   4
 -14  21   3 312.807 199.963   1
 -14 -21   3-23.0366 167.883   2
  14 -21   3-40.7427 139.249   3
  14  21   3 168.938 177.486   4
 -15   0  -3 7.50247 115.083   1
 -15   0   3-141.908 136.250   1
  15   0   3 11.1318 125.679   3
  15   0  -3 369.218 155.251   3
 -15  -1  -3 358.934 143.174   1
 -15  -1   3 496.639 189.623   1
  15   1   3 186.962 162.375   3
 -15   1   3 93.1872 166.706   1
  15  -1   3 260.000 175.079   3
  15   1  -3 732.233 186.058   3
 -15  -2   3 744.116 226.741   1
  15   2   3 908.961 234.380   3
  15  -2   3 539.005 194.218   3
 -15   2   3 663.940 209.400   1
 -15  -2  -3 931.576 191.193   1
  15   2  -3 733.115 183.599   3
 -15  -3  -3 1161.85 208.380   1
  15   3   3 1051.15 234.523   3
  15  -3   3 1293.36 252.964   3
 -15   3   3 955.522 226.566   1
 -15  -3   3 874.377 219.202   1
  15   4   3 2692.23 355.433   3
  15  -4   3 2549.68 342.318   3
 -15   4   3 3007.30 377.313   1
 -15  -4   3 2175.97 322.745   1
  15   5   3 3388.83 382.806   3
  15  -5   3 3517.71 396.532   3
 -15   5   3 3981.72 419.084   1
 -15  -5   3 4369.84 437.183   1
  15   6   3 83.6927 127.952   3
  15  -6   3-115.870 157.686   3
 -15  -6   3-55.7726 132.191   1
 -15   6   3 149.876 151.024   1
  15   7   3-87.8687 132.134   3
  15  -7   3 226.242 157.742   3
 -15  -7   3 269.940 190.053   1
 -15   7   3-68.7815 171.902   1
  15   8   3 111.905 149.188   3
 -15  -8   3 348.311 163.266   1
  15  -8   3 225.141 168.979   3
 -15   8   3 67.5361 144.720   1
  15   9   3 195.034 132.416   3
  15  -9   3 31.9861 181.128   3
 -15  -9   3 106.535 132.379   1
 -15   9   3 274.663 205.408   1
  15  10   3 1524.38 274.280   3
  15 -10   3 968.413 248.315   3
 -15 -10   3 1417.99 272.021   1
 -15  10   3 549.754 190.123   1
 -15  11   3 1407.74 272.314   1
  15  11   3 1209.06 253.455   3
  15 -11   3 1518.47 302.491   3
 -15 -11   3 1350.12 256.303   1
  15  11   3 1556.67 249.495   4
 -15  12   3 1236.24 258.197   1
  15  12   3 1110.08 242.625   3
 -15 -12   3 1005.27 222.211   2
 -15 -12   3 1138.58 238.403   1
  15 -12   3 999.095 249.658   3
  15  12   3 1126.42 227.240   4
 -15  13   3 3221.11 403.741   1
 -15 -13   3 2600.44 347.643   1
 -15 -13   3 2701.51 326.890   2
  15 -13   3 2837.03 382.627   3
  15  13   3 3325.98 377.421   4
 -15 -14   3 16.7753 130.980   2
  15 -14   3 199.088 183.431   3
 -15  14   3-45.6488 139.778   1
  15  14   3 46.5411 115.128   4
 -15  15   3 143.310 172.420   1
 -15 -15   3 100.583 134.246   2
  15 -15   3-63.9768 185.474   3
  15  15   3 210.018 122.007   4
 -15  16   3-37.1649 173.099   1
 -15 -16   3-183.374 173.559   2
  15 -16   3-481.558 239.832   3
  15  16   3-9.31299 124.467   4
 -15 -17   3 142.447 167.731   2
  15 -17   3-130.584 201.122   3
  15  17   3-42.9513 148.597   4
 -15  18   3 367.071 181.196   1
 -15 -18   3 759.731 242.362   2
  15 -18   3 710.636 228.821   3
  15  18   3 459.225 194.474   4
 -15 -19   3 21.0222 155.804   2
  15 -19   3 94.6833 153.254   3
 -15  19   3 512.179 217.179   1
 -15  20   3 294.379 193.512   1
 -15 -20   3 18.2086 163.436   2
  15 -20   3 1.37079 144.477   3
  15  20   3-179.239 192.135   4
 -16   0  -3 204.315 132.774   1
 -16   0   3-180.449 182.688   1
  16   0   3-123.132 142.241   3
  16   0  -3 142.290 137.020   3
 -16   1  -3 6.91277 114.758   1
 -16  -1   3 24.4126 136.625   1
 -16   1   3 228.978 177.370   1
  16   1   3-397.396 179.808   3
  16  -1   3-162.901 146.089   3
 -16  -1  -3 252.464 127.072   1
  16   1  -3 358.028 151.690   3
  16  -1  -3 531.911 181.292   3
 -16  -2  -3 500.191 157.829   1
 -16  -2   3 193.802 152.645   1
  16   2   3 497.031 190.498   3
  16  -2   3 441.344 195.338   3
 -16   2   3 452.272 193.342   1
  16   2  -3 386.951 159.228   3
 -16   2  -3 402.945 155.158   1
 -16  -3   3 1706.15 303.076   1
  16   3   3 1349.96 261.413   3
  16  -3   3 1003.75 252.949   3
 -16   3   3 820.956 245.804   1
  16   4   3 645.370 208.793   3
  16  -4   3 965.251 271.157   3
 -16   4   3 890.822 254.022   1
 -16  -4   3 412.821 199.012   1
 -16  -5   3-195.071 161.379   1
  16   5   3-144.761 184.224   3
  16  -5   3 207.799 173.200   3
 -16   5   3 257.985 184.949   1
  16   6   3 9.27006 149.698   3
  16  -6   3 52.7717 138.043   3
 -16  -6   3-5.79865 133.034   1
 -16   7   3 25.7705 138.636   1
  16  -7   3 280.453 199.009   3
  16   7   3 156.485 148.492   3
 -16  -7   3 43.6506 138.407   1
  16   8   3-23.0407 133.709   3
  16  -8   3 145.657 186.197   3
 -16  -8   3 221.216 176.317   1
 -16   8   3-225.891 167.397   1
  16   9   3 82.2620 137.842   3
  16  -9   3 344.204 212.719   3
 -16  -9   3-31.2741 131.413   1
 -16   9   3 450.080 217.915   1
  16  10   3 254.626 167.571   3
  16 -10   3-38.4443 150.816   3
 -16 -10   3-77.6589 123.031   1
 -16  10   3-70.4610 197.286   1
  16  11   3 428.369 185.000   3
  16 -11   3 127.819 167.637   3
 -16 -11   3 275.172 169.220   1
 -16  11   3 340.535 206.695   1
  16  12   3 456.418 185.601   3
 -16 -12   3 275.591 159.186   1
  16 -12   3 355.426 210.355   3
 -16  12   3 48.5691 157.709   1
 -16  13   3 772.331 262.044   1
  16 -13   3 758.906 261.709   3
 -16  14   3 100.237 181.263   1
  16 -14   3 221.084 193.794   3
 -16  15   3-116.643 158.522   1
  16 -15   3 10.8227 166.239   3
  16  15   3-20.4736 129.670   4
 -16  16   3-55.1897 189.076   1
  16 -16   3 525.099 214.156   3
  16  16   3 213.000 142.950   4
 -16  17   3 133.115 136.737   1
 -16 -17   3 62.8647 121.402   2
  16 -17   3 82.1848 162.734   3
  16  17   3-25.0671 151.377   4
 -16  18   3-79.9342 160.766   1
 -16 -18   3 344.186 186.856   2
  16 -18   3-132.826 166.285   3
  16  18   3-25.7705 151.649   4
 -16 -19   3-86.4032 144.921   2
  16  19   3 308.675 174.091   4
 -17   0   3 155.603 144.718   1
  17   0   3 158.717 171.655   3
 -17   0  -3-61.8176 118.177   1
 -17  -1  -3 1213.37 239.668   1
 -17  -1   3 866.674 231.669   1
 -17   1   3 1021.60 258.422   1
  17   1   3 445.327 201.074   3
  17  -1   3 1016.27 263.141   3
  17   1  -3 1040.96 224.805   3
  17  -1  -3 886.931 215.269   3
 -17   1  -3 856.673 198.410   1
 -17  -2   3 23.3584 155.673   1
  17   2   3-159.379 176.063   3
 -17   2  -3-77.5117 121.775   1
 -17   2   3 111.991 176.537   1
  17  -2   3 197.761 211.363   3
  17  -2  -3 377.761 186.349   3
 -17  -3   3 417.027 193.069   1
 -17   3  -3 248.800 155.929   1
  17   3   3 207.961 177.710   3
  17  -3   3 34.8828 166.089   3
 -17   3   3 113.416 178.050   1
  17  -3  -3 353.194 178.027   3
  17   4   3 956.179 236.603   3
  17  -4   3 1069.60 288.102   3
 -17   4   3 1263.24 271.281   1
 -17   4  -3 918.541 225.920   1
 -17  -4   3 613.895 197.728   1
  17   5   3 692.972 217.655   3
  17  -5   3 935.119 250.230   3
 -17   5   3 599.670 194.015   1
 -17  -5   3 693.561 211.019   1
  17   6   3 384.084 178.730   3
  17  -6   3 682.147 248.260   3
 -17   6   3 525.684 199.606   1
 -17  -6   3 20.9542 157.537   1
 -17   7   3 81.4597 148.883   1
  17  -7   3 194.311 184.657   3
  17   7   3 725.446 236.307   3
 -17  -7   3 193.175 188.536   1
  17   8   3 136.472 128.050   3
  17  -8   3 111.144 176.765   3
 -17  -8   3 209.830 154.860   1
 -17   8   3 428.074 194.756   1
  17   9   3 705.915 224.637   3
  17  -9   3 947.074 277.671   3
 -17  -9   3 448.766 198.179   1
 -17   9   3 757.475 250.583   1
  17  10   3 723.780 217.988   3
  17 -10   3 914.218 250.197   3
 -17 -10   3 540.465 198.776   1
 -17  10   3 1357.26 306.109   1
 -17  11   3 423.403 235.905   1
  17  11   3 176.512 150.265   3
  17 -11   3 241.398 174.316   3
 -17 -11   3 127.901 138.157   1
 -17 -12   3 667.457 220.279   1
  17 -12   3 944.151 284.810   3
 -17  12   3 345.706 203.240   1
  17 -13   3 818.382 264.746   3
 -17  13   3 557.260 206.849   1
  17 -14   3 132.308 194.584   3
 -17  14   3 271.528 217.193   1
  17 -15   3 188.899 183.347   3
 -17  15   3 294.138 196.378   1
  17 -16   3 77.1573 151.419   3
 -17  16   3 574.346 217.697   1
 -18   0  -3 69.3514 123.271   1
 -18   0   3 129.307 148.816   1
  18   0   3-70.8015 144.765   3
  18   0  -3 236.090 135.524   3
 -18  -1   3 50.0511 143.329   1
 -18   1   3 294.457 202.492   1
 -18   1  -3-0.19600 128.807   1
  18   1   3 90.3173 163.987   3
  18  -1   3 1.25021 157.621   3
  18  -1  -3 209.446 160.048   3
 -18  -2   3-154.899 176.370   1
 -18   2  -3-29.7298 121.939   1
 -18   2   3 14.9386 159.812   1
  18   2   3 140.243 168.076   3
  18  -2   3 329.071 187.991   3
  18  -2  -3-40.5664 136.030   3
 -18  -3   3 73.9477 151.437   1
  18   3   3 110.559 157.104   3
  18  -3   3 247.750 196.597   3
 -18   3   3 398.682 208.304   1
  18  -3  -3 240.240 157.430   3
 -18   3  -3 168.307 162.069   1
  18   4   3 546.669 198.322   3
  18  -4   3 783.587 225.897   3
 -18   4  -3 148.052 147.981   1
 -18   4   3 267.853 192.223   1
  18  -4  -3 385.060 187.001   3
 -18  -4   3 303.165 154.840   1
  18   5   3 318.130 180.464   3
  18  -5   3 819.327 254.986   3
 -18   5   3 197.035 174.732   1
  18  -5  -3 350.808 216.036   3
 -18  -5   3 649.308 229.333   1
 -18   5  -3 160.290 168.966   1
 -18   6  -3 25.0811 139.626   1
  18   6   3-374.771 174.700   3
  18  -6   3 114.191 164.858   3
 -18   6   3 179.581 175.845   1
  18  -6  -3 49.9461 149.867   3
 -18  -6   3 119.192 157.311   1
  18   7   3 454.186 198.639   3
  18  -7   3 330.288 193.072   3
 -18   7  -3-7.27936 143.081   1
 -18   7   3 241.814 190.677   1
 -18  -7   3 191.584 157.755   1
  18   8   3 52.2382 149.249   3
  18  -8   3-63.0968 168.245   3
 -18  -8   3-266.264 170.107   1
 -18   8   3 187.488 186.352   1
  18   9   3-8.73123 133.839   3
  18  -9   3 505.275 228.024   3
 -18  -9   3 78.0101 160.151   1
 -18   9   3 123.963 160.708   1
 -18  10   3 91.9046 164.989   1
  18  10   3-42.0243 149.441   3
 -18 -10   3-124.672 160.894   1
  18 -11   3 1547.78 338.978   3
 -18 -11   3 489.329 199.668   1
 -18  11   3 1066.55 280.190   1
  18 -12   3 294.794 219.843   3
 -18  12   3 377.187 218.762   1
  18 -13   3 764.190 269.682   3
 -18  13   3 470.617 211.180   1
  19   0   3-17.2336 180.297   3
 -19   0   3 329.875 164.727   1
 -19  -1   3 291.562 213.539   1
 -19   1   3-148.813 166.047   1
  19   1   3-65.8690 158.385   3
  19  -1   3 81.9599 173.298   3
  19  -1  -3-78.8376 147.250   3
 -19   1  -3 191.322 141.039   1
 -19  -2   3 1067.77 262.981   1
 -19   2  -3 688.688 209.112   1
 -19   2   3 911.227 257.897   1
  19   2   3 928.963 259.678   3
  19  -2   3 967.218 272.467   3
  19  -2  -3 1104.46 251.727   3
  19   3   3 722.291 249.845   3
 -19   3   3 855.697 273.144   1
 -19   3  -3 1052.89 241.003   1
  19  -3   3 1056.82 293.368   3
  19  -3  -3 724.035 229.707   3
 -19  -3   3 865.832 269.271   1
  19   4   3 485.966 202.714   3
  19  -4   3 841.034 279.631   3
 -19   4   3 764.295 258.768   1
  19  -4  -3 897.822 242.774   3
 -19   4  -3 780.133 222.553   1
 -19  -4   3 726.996 249.226   1
  19   5   3 1955.22 340.693   3
  19  -5   3 2025.08 359.048   3
 -19   5   3 1700.93 342.602   1
  19  -5  -3 1753.34 327.075   3
 -19  -5   3 1401.22 298.564   1
 -19   5  -3 1927.95 327.011   1
  19   6   3 340.735 172.223   3
 -19   6  -3 492.114 204.190   1
  19  -6   3 640.645 232.382   3
 -19   6   3 88.7501 204.020   1
  19  -6  -3 818.589 256.841   3
 -19  -6   3 257.546 193.645   1
  19   7   3-47.0371 137.485   3
  19  -7   3 268.511 223.181   3
 -19   7   3-21.7262 172.682   1
  19  -7  -3 264.679 156.732   3
 -19   7  -3 57.2191 189.695   1
 -19  -7   3 298.941 201.890   1
 -19   8  -3-64.7437 149.455   1
  19   8   3-52.0496 139.879   3
  19  -8   3 445.154 221.569   3
  19  -8  -3-189.302 148.197   3
 -19   8   3 543.193 249.372   1
 -19  -8   3 485.248 190.245   1
 -19   9  -3 339.304 200.899   1
  19   9   3 294.422 184.440   3
  19  -9   3 416.825 229.094   3
  19  -9  -3 95.7952 152.943   3
 -19  -9   3 83.8094 125.267   1
 -19   9   3 306.197 186.705   1
  19 -10   3 1329.54 331.173   3
 -19 -10   3 55.4917 136.385   1
  19 -10  -3 610.259 234.691   3
 -19  10   3 897.898 268.664   1
 -19  10  -3-31.2044 188.253   1
  20   0   3 153.892 210.192   3
 -20   0   3 154.985 205.897   1
 -20  -1   3 40.4570 227.550   1
 -20   1   3 43.9785 163.582   1
  20   1   3 9.84814 165.276   3
  20  -1   3-59.9540 160.011   3
 -20  -2   3 64.8430 179.770   1
 -20   2   3 354.178 215.492   1
  20   2   3-454.615 212.344   3
  20  -2   3 391.152 192.721   3
 -20   2  -3 148.823 144.739   1
  20  -2  -3-3.09680 142.830   3
 -20   3  -3 67.7501 141.049   1
 -20   3   3 168.996 148.887   1
  20   3   3-147.742 187.009   3
  20  -3   3 41.8216 151.506   3
  20  -3  -3 122.024 153.335   3
 -20  -3   3-185.352 191.614   1
 -20   4  -3-123.843 119.134   1
  20   4   3 15.7775 158.101   3
 -20   4   3 3.42967 173.026   1
  20  -4   3 109.396 196.019   3
  20  -4  -3-21.1847 136.865   3
 -20  -4   3-56.8020 169.259   1
  20   5   3-136.967 171.414   3
 -20   5  -3-92.8484 140.282   1
  20  -5   3-96.5051 142.705   3
 -20   5   3-146.670 174.826   1
  20  -5  -3 80.7702 153.726   3
 -20  -5   3 105.839 143.892   1
  20   6   3 38.6590 146.612   3
  20  -6   3-57.8122 164.767   3
 -20   6   3 441.701 263.576   1
  20  -6  -3 528.078 179.632   3
 -20   6  -3-101.551 161.145   1
 -20  -6   3 314.119 188.390   1
  20   7   3 424.262 207.306   3
  20  -7  -3-49.9040 153.865   3
 -20   7  -3 414.481 208.005   1
 -20  -7   3-62.1133 149.063   1
  20   8   3 127.098 153.813   3
 -20  -8   3-148.041 148.472   1
 -20  -9   3-229.620 163.582   1
  21  -4  -3 128.977 166.781   3
 -21   4  -3 73.4776 125.831   1
   0   0   4 10341.9 433.469   3
   0   0   4 10557.2 432.514   4
   0   0   4 10879.7 433.710   2
   0   0   4 10754.3 428.808   1
   0  -1   4 18307.7 582.659   3
   0  -1   4 19305.6 591.225   4
   0   1   4 18744.2 603.268   2
   0   1   4 19752.3 611.477   4
   0  -1   4 19029.3 618.452   2
   0  -1   4 19824.6 617.162   1
   0   1   4 19291.9 581.692   1
   0   1   4 17784.7 600.565   3
   0   2   4 937.202 147.357   3
   0  -2   4 922.748 128.782   3
   0   2   4 929.659 130.937   1
   0   2   4 833.775 127.008   2
   0  -2   4 934.842 128.108   4
   0   2   4 858.111 146.495   4
   0  -2   4 766.651 142.268   2
   0  -2   4 880.896 147.455   1
   0  -3   4 6705.22 318.824   3
   0  -3   4 5945.11 319.141   4
   0   3   4 6694.89 363.774   4
   0  -3   4 6865.74 370.910   1
   0  -3   4 6944.82 365.753   2
   0   3   4 6675.70 305.508   1
   0   3   4 6885.42 373.806   3
   0   4   4 5578.58 355.211   3
   0   4   4 6373.83 287.896   1
   0   4   4 5735.24 334.546   4
   0  -4   4 5565.89 341.407   2
   0  -4   4 5293.56 350.353   1
   0  -4   4 5611.89 285.632   3
   0   5   4 105.224 91.4745   4
   0   5   4 164.324 136.644   3
   0  -5   4 125.497 71.4389   3
   0   5   4 229.058 78.6475   1
   0  -5   4 195.262 114.078   1
   0  -5   4 141.239 97.6878   2
   0  -6   4 3570.35 215.623   3
   0  -6   4 4255.19 308.378   1
   0   6   4 4174.63 311.609   4
   0  -6   4 3609.47 290.113   2
   0   6   4 3752.54 212.200   1
   0   6   4 3671.24 314.392   3
   0  -7   4 3113.43 196.337   3
   0   7   4 3414.23 299.867   3
   0   7   4 3244.90 283.695   4
   0   7   4 3023.16 187.259   1
   0  -7   4 3183.67 287.891   1
   0  -7   4 3391.68 288.318   2
   0  -8   4 6802.19 287.705   3
   0  -8   4 7416.70 422.064   2
   0   8   4 7144.77 280.644   1
   0  -8   4 7137.65 448.897   1
   0   8   4 7947.35 429.684   4
   0   8   4 7959.29 442.561   3
   0  -9   4 3214.67 190.048   3
   0   9   4 3336.84 311.443   3
   0  -9   4 3403.16 308.428   2
   0   9   4 3305.48 180.402   1
   0  -9   4 3236.54 320.473   1
   0   9   4 3619.78 310.237   4
   0 -10   4 2951.06 297.272   2
   0 -10   4 2645.94 171.714   3
   0  10   4 2850.09 162.267   1
   0  10   4 2884.43 284.956   4
   0 -11   4 1348.81 211.246   2
   0 -11   4 1364.22 117.665   3
   0  11   4 1372.75 111.630   1
   0  11   4 1318.97 221.850   4
   0 -12   4 8251.67 498.672   2
   0  12   4 7022.22 463.288   4
   0  12   4 7165.33 253.564   1
   0 -12   4 7477.74 274.944   3
   0 -13   4 998.356 212.074   2
   0  13   4 1082.97 225.113   4
   0  14   4 8760.75 554.083   4
   0 -14   4 9151.26 552.435   2
   0 -15   4 559.303 169.541   2
   0  15   4 589.948 194.843   4
   0  16   4 6255.01 477.806   4
   0 -16   4 6535.99 500.020   2
   0 -17   4 4127.54 425.840   2
   0  17   4 3937.76 403.913   4
   0 -18   4 2674.50 345.909   2
   0  18   4 3052.59 362.436   4
   0 -19   4 574.907 190.069   2
   0  19   4 403.472 172.364   4
   0 -20   4-164.513 179.458   2
   0  20   4 147.137 144.069   4
   0 -21   4 266.226 194.289   2
   0 -21  -4 444.327 155.331   2
   0  21   4 163.644 152.237   4
   0 -22   4 3455.06 437.873   2
   0  22   4 3637.90 437.268   4
   0 -23   4 1811.23 342.074   2
   0  23   4 1491.22 329.578   4
   0 -24   4 2220.29 375.233   2
   0  24   4 2571.17 411.408   4
   0 -25   4 693.594 255.302   2
   0  25   4 1497.43 313.907   4
   0 -26   4-116.872 177.186   2
   0  26   4-22.6807 151.507   4
   1   0   4 506.117 112.050   3
  -1   0   4 345.894 103.997   1
   1   0   4 416.748 121.633   2
  -1   0   4 260.622 111.271   3
  -1   0   4 542.024 128.788   4
   1   0   4 266.909 96.3986   4
  -1   0   4 294.860 96.2987   2
   1   0   4 322.847 98.8418   1
  -1   1   4 764.061 128.102   3
  -1  -1   4 649.701 131.172   3
   1   1   4 888.214 144.754   3
  -1  -1   4 893.400 146.794   1
   1  -1   4 666.266 133.359   3
  -1  -1   4 503.203 123.750   4
   1  -1   4 593.643 119.201   4
   1   1   4 747.008 140.506   4
  -1   1   4 458.632 101.642   2
  -1   1   4 694.837 146.283   4
   1  -1   4 555.896 135.358   2
   1   1   4 395.141 118.527   2
  -1   1   4 687.117 127.543   1
  -1  -1   4 784.886 130.449   2
   1  -1   4 677.790 141.140   1
   1   1   4 709.591 112.720   1
  -1   2   4 135.833 93.8228   3
  -1  -2   4 89.1225 70.5158   3
  -1  -2   4 133.155 110.944   1
   1   2   4 3.11153 92.9415   3
   1  -2   4-7.27781 79.8211   3
   1  -2   4 154.053 77.2895   4
  -1   2   4 103.347 68.7738   1
   1   2   4 202.606 97.5640   4
  -1  -2   4 181.173 99.6474   4
   1   2   4 31.0227 75.8464   2
  -1   2   4 216.354 92.7747   2
   1  -2   4 142.764 109.996   2
   1  -2   4 98.2935 90.6291   1
  -1  -2   4 104.757 74.1698   2
  -1   2   4-120.244 96.5459   4
   1   2   4 163.718 69.7312   1
  -1  -3   4 1102.71 171.334   1
  -1   3   4 1154.76 175.303   3
  -1   3   4 1108.12 171.343   4
  -1  -3   4 1159.40 142.571   3
   1   3   4 1313.83 180.068   3
   1   3   4 926.518 156.388   4
   1  -3   4 924.037 132.242   3
  -1   3   4 858.147 129.922   1
  -1  -3   4 904.545 157.380   4
   1  -3   4 1301.65 147.366   4
  -1   3   4 879.368 135.515   2
   1  -3   4 1081.65 165.845   1
   1  -3   4 864.459 161.237   2
  -1  -3   4 1150.31 155.333   2
   1   3   4 929.571 118.319   1
  -1  -4   4 1426.79 181.454   1
  -1   4   4 1155.01 194.907   3
   1   4   4 1606.84 211.294   3
  -1  -4   4 1329.03 141.510   3
   1  -4   4 1483.04 153.686   3
  -1   4   4 1463.72 155.034   1
  -1   4   4 1407.91 192.584   4
   1   4   4 1686.09 193.965   4
   1  -4   4 983.395 181.863   1
   1  -4   4 1233.57 181.816   2
  -1  -4   4 1302.07 172.924   2
   1   4   4 1597.78 142.482   1
  -1  -5   4 101.229 98.0469   2
   1   5   4 1.33666 52.1971   1
  -1   5   4 198.068 135.353   3
   1   5   4 113.064 130.074   3
  -1  -5   4 44.9034 55.2961   3
   1  -5   4 93.3686 70.8279   3
  -1   5   4 25.8900 63.7046   1
   1  -5   4 165.973 138.393   1
  -1   5   4 195.124 104.296   4
   1   5   4-1.44338 91.6779   4
   1  -5   4-0.99256 88.4062   2
  -1  -5   4 53.5180 101.700   1
  -1  -6   4 246.834 110.120   2
  -1   6   4 64.2854 127.763   3
   1  -6   4 147.284 115.465   1
   1   6   4 110.270 115.919   3
   1   6   4 37.0787 43.2602   1
  -1  -6   4 87.8870 58.2175   3
  -1   6   4 161.569 131.778   4
   1  -6   4 88.8890 66.2270   3
  -1   6   4 170.298 79.5061   1
   1   6   4-62.0709 88.2451   4
  -1  -6   4 247.850 139.944   1
   1  -6   4 157.411 119.764   2
   1  -7   4-4.98736 111.941   2
  -1  -7   4 323.574 125.703   2
   1   7   4 7.58229 48.0026   1
  -1  -7   4-17.4446 46.0160   3
   1  -7   4-23.6707 58.5694   3
   1   7   4 361.605 140.929   3
  -1   7   4 116.902 105.028   4
   1   7   4 157.815 117.006   4
  -1   7   4 57.3999 60.0597   1
  -1  -7   4-68.0673 127.944   1
   1  -8   4 391.396 146.269   2
  -1  -8   4 253.537 126.619   1
   1   8   4 214.239 135.474   3
  -1  -8   4 230.910 120.955   2
   1   8   4 231.901 56.9920   1
  -1  -8   4 243.545 63.5464   3
   1  -8   4 172.848 69.2614   3
  -1   8   4 244.311 71.9902   1
  -1   8   4 245.750 146.867   4
   1   8   4 201.741 117.838   4
   1  -9   4 160.987 131.462   2
   1   9   4 197.257 134.252   3
  -1  -9   4-99.5573 102.270   2
   1   9   4-7.84240 31.1148   1
  -1  -9   4-31.4192 40.4930   3
   1  -9   4 48.3670 67.4348   3
   1   9   4-164.900 144.541   4
  -1  -9   4 5.52805 121.793   1
  -1   9   4-6.40490 129.786   4
  -1   9   4 20.3733 59.9571   1
   1  10   4 314.122 154.853   3
   1  10   4 226.352 45.6215   1
  -1 -10   4 28.4717 109.213   2
  -1 -10   4 196.898 51.5434   3
  -1 -10   4 221.892 147.367   1
   1 -10   4 304.974 82.6966   3
  -1  10   4 222.310 131.734   4
  -1  10   4 312.665 74.3230   1
   1  10   4 306.048 151.510   4
   1 -10   4 216.049 134.969   2
   1  11   4 151.015 153.844   3
  -1 -11   4 40.0453 141.231   1
   1 -11   4-71.7063 131.777   2
  -1 -11   4-78.8718 110.237   2
  -1 -11   4 37.6405 29.5663   3
  -1  11   4-46.6809 119.982   4
   1 -11   4 1.35128 47.7629   3
   1  11   4-66.8895 131.786   4
  -1  11   4 21.7315 48.6727   1
   1 -12   4 812.051 190.205   2
  -1 -12   4 856.717 182.880   2
   1 -12   4 895.201 112.182   3
  -1  12   4 1083.65 218.910   4
   1  12   4 1138.58 207.813   4
  -1  12   4 1087.83 115.887   1
   1 -13   4-24.7540 132.043   2
  -1 -13   4-15.8559 117.929   2
   1 -13   4 91.6555 54.8144   3
  -1  13   4-65.2500 125.874   4
   1  13   4 139.432 145.367   4
  -1  13   4 6.38356 42.0706   1
   1 -14   4 321.137 170.812   2
  -1 -14   4 362.557 179.178   2
   1  14   4 648.116 192.852   4
  -1  14   4 595.983 194.503   4
   1 -15   4 586.223 182.114   2
  -1 -15   4 457.826 169.423   2
  -1  15   4 317.491 181.114   4
   1  15   4 593.871 201.783   4
   1 -16   4 153.510 147.533   2
   1  16   4 430.220 181.335   4
  -1  16   4 259.155 154.170   4
  -1 -16   4 316.412 151.330   2
   1 -17   4 856.432 225.743   2
  -1 -17   4 494.993 187.507   2
  -1  17   4 464.926 177.165   4
   1  17   4 902.506 229.842   4
   1 -18   4 205.236 159.668   2
  -1 -18   4 202.990 163.659   2
  -1  18   4 201.263 138.895   4
   1  18   4 131.461 141.906   4
   1 -19   4 160.182 150.108   2
  -1 -19   4 142.443 165.872   2
  -1  19   4 219.951 188.043   4
   1  19   4 172.077 177.990   4
   1 -20   4 175.627 158.589   2
  -1 -20   4 95.8187 169.266   2
   1  20   4-55.7960 137.306   4
  -1  20   4 26.1747 164.383   4
   1 -21   4-13.5477 159.309   2
  -1 -21   4 49.6714 145.402   2
   1  21   4 73.1918 186.391   4
  -1  21   4 263.582 156.864   4
   1 -22   4-37.1580 165.102   2
  -1 -22   4 224.393 204.509   2
  -1 -22  -4 137.586 106.768   2
   1  22   4 187.960 174.656   4
  -1  22   4-4.34838 151.147   4
   1 -23   4 112.367 172.200   2
  -1 -23   4 189.102 177.745   2
  -1 -23  -4 20.7953 122.508   2
  -1  23   4-50.0510 186.398   4
   1  23   4-258.334 169.261   4
   1 -24   4 306.816 209.981   2
  -1 -24   4 277.426 183.608   2
  -1  24   4 375.382 203.611   4
   1  24   4 52.1217 165.995   4
   1 -25   4 142.669 156.563   2
  -1 -25   4 207.531 199.054   2
   1  25   4-73.7186 193.036   4
  -1  25   4 379.373 199.904   4
  -1 -26   4 169.821 213.051   2
   1 -26   4-389.172 245.540   2
  -1  26   4 186.219 184.121   4
   1  26   4 0.29344 193.216   4
   2   0   4 4731.74 297.715   3
  -2   0   4 4676.99 294.231   1
   2   0   4 4579.13 275.481   1
  -2   0   4 4845.81 315.385   4
   2   0   4 4715.34 313.503   2
   2   0   4 4612.05 265.005   4
  -2   0   4 4541.09 269.220   2
  -2   0   4 4265.18 284.496   3
  -2   1   4 255.138 110.526   3
  -2  -1   4 226.213 99.6969   3
   2   1   4 65.6935 90.7994   3
   2  -1   4 96.1496 85.4646   3
   2   1   4 173.589 78.9059   1
  -2  -1   4 117.571 90.4704   1
  -2   1   4 145.258 87.9084   1
  -2   1   4-4.95180 89.8253   4
   2  -1   4 246.305 80.5383   4
  -2  -1   4 185.730 102.822   4
  -2   1   4-35.6164 66.1097   2
   2  -1   4 138.673 86.2974   1
   2  -1   4 51.9834 91.2292   2
   2   1   4 179.312 109.392   2
  -2  -1   4 245.353 92.8933   2
   2   1   4 114.091 90.1295   4
  -2   2   4 261.917 122.625   3
   2   2   4 87.8257 87.8501   3
  -2   2   4 115.271 88.7672   4
   2   2   4 126.957 111.773   2
   2  -2   4 140.580 85.1873   3
  -2  -2   4 120.045 89.9040   1
   2   2   4 105.265 80.3050   1
  -2   2   4 328.238 109.016   1
  -2  -2   4 82.2006 64.0079   3
  -2   2   4 81.6738 63.2920   2
   2  -2   4 102.462 61.8013   4
   2  -2   4 64.0844 93.8367   1
   2   2   4 51.6765 66.8212   4
  -2  -2   4 228.237 122.090   4
   2  -2   4 271.241 92.3788   2
  -2  -2   4 239.757 82.6835   2
  -2   3   4-1.35129 86.8884   3
  -2   3   4-23.0806 65.0561   2
  -2  -3   4 63.9987 68.2132   3
   2   3   4-24.4496 105.689   3
  -2  -3   4-7.26896 93.6151   1
   2  -3   4-5.02199 80.7180   3
   2   3   4 24.7124 77.5194   4
  -2   3   4 118.403 76.4550   1
   2   3   4 136.042 68.7422   1
   2  -3   4-58.0091 61.0907   4
  -2   3   4-2.57899 98.2381   4
   2  -3   4 60.2201 96.2406   2
  -2  -3   4 168.731 84.4148   2
  -2  -4   4 119.950 79.0350   2
  -2   4   4 70.2910 109.888   4
  -2  -4   4-11.2179 51.6299   3
  -2  -4   4 44.0702 111.766   1
   2   4   4 39.2004 104.254   3
   2  -4   4 52.7021 75.6980   3
  -2   4   4 125.059 80.6885   1
   2   4   4-5.84973 73.6294   4
   2  -4   4 58.9762 93.3156   2
   2   4   4 28.7082 50.4599   1
  -2  -5   4 82.4124 93.9443   2
  -2  -5   4 170.978 121.633   1
   2   5   4-117.028 100.584   3
  -2  -5   4 138.192 63.9175   3
   2  -5   4 47.3876 76.3590   3
  -2   5   4 107.942 74.8905   1
  -2   5   4 171.713 124.108   4
   2   5   4 64.2312 47.6183   1
   2   5   4 95.8773 88.0480   4
   2  -5   4 243.215 131.953   2
  -2  -6   4 1289.20 201.749   1
  -2  -6   4 946.281 160.769   2
  -2  -6   4 952.497 103.657   3
   2   6   4 1033.19 193.479   3
   2  -6   4 950.290 137.357   3
   2   6   4 979.719 99.3727   1
  -2   6   4 1185.67 184.643   4
  -2   6   4 1057.61 137.079   1
   2   6   4 1042.78 163.538   4
   2  -6   4 1204.66 197.256   2
  -2  -7   4 354.297 63.8487   3
  -2  -7   4 430.221 110.306   2
   2   7   4 497.574 160.597   3
  -2   7   4 643.851 160.900   4
   2  -7   4 239.521 96.7618   3
   2   7   4 363.706 119.565   4
  -2   7   4 466.664 97.7263   1
   2   7   4 447.787 67.3246   1
   2  -7   4 410.364 149.294   2
  -2  -7   4 558.115 162.038   1
  -2  -8   4 182.523 50.7376   3
   2   8   4 92.4083 108.603   3
   2  -8   4 104.448 65.4292   3
  -2   8   4 150.834 125.657   4
   2   8   4 122.400 99.5091   4
  -2  -8   4 167.950 125.661   2
   2   8   4 101.060 36.3574   1
  -2   8   4 125.069 75.7779   1
  -2  -8   4 71.9183 117.493   1
   2  -8   4 519.489 164.359   2
  -2  -9   4 52.4211 32.5134   3
   2   9   4 96.3328 119.370   3
  -2  -9   4 156.996 137.531   2
   2  -9   4 86.8604 65.4979   3
   2  -9   4 197.989 124.126   2
  -2   9   4 184.278 132.044   4
   2   9   4 170.433 131.095   4
  -2  -9   4 248.725 147.732   1
  -2   9   4 210.799 86.7318   1
   2 -10   4 452.274 169.243   2
  -2  10   4 470.969 97.0146   1
  -2 -10   4 419.031 149.678   2
   2  10   4 460.915 171.735   3
   2 -10   4 387.090 99.5758   3
  -2 -10   4 505.611 179.755   1
  -2  10   4 452.775 150.419   4
   2  10   4 783.212 183.178   4
   2 -11   4 196.025 135.256   2
   2  11   4 86.1750 146.502   3
  -2  11   4 123.347 73.0092   1
  -2  11   4 293.041 163.021   4
  -2 -11   4-89.0503 116.132   2
   2 -11   4 68.5311 75.4916   3
  -2 -11   4 111.325 124.771   1
   2  11   4-18.0420 123.144   4
   2 -12   4 332.829 173.929   2
   2  12   4 295.533 151.156   3
  -2  12   4 380.035 87.9287   1
  -2 -12   4 246.930 167.199   2
   2 -12   4 275.968 81.2035   3
  -2 -12   4 546.365 170.178   1
  -2  12   4 427.720 148.836   4
   2  12   4 437.420 158.150   4
   2  13   4 652.362 189.091   3
   2 -13   4 467.857 172.444   2
  -2 -13   4 256.847 157.101   2
  -2  13   4 199.461 75.3679   1
   2 -13   4 356.490 92.0177   3
  -2 -13   4 428.482 168.954   1
  -2  13   4 90.4723 148.698   4
   2  13   4 484.631 178.323   4
   2 -14   4 242.759 173.338   2
  -2 -14   4 291.569 154.744   2
   2 -14   4 210.019 85.4911   3
  -2  14   4 79.9470 126.638   4
   2  14   4-26.6775 121.941   4
  -2  15   4-12.3835 128.108   4
   2 -15   4-115.521 148.975   2
  -2 -15   4 66.0645 142.159   2
   2  15   4 148.403 153.258   4
   2 -16   4 202.933 152.088   2
  -2 -16   4 505.798 184.695   2
   2  16   4 196.979 165.624   4
  -2  16   4 480.305 179.721   4
   2 -17   4 179.254 175.126   2
  -2 -17   4-117.051 150.213   2
   2  17   4 112.172 153.075   4
  -2  17   4-111.130 138.360   4
   2 -18   4-270.005 174.779   2
  -2 -18   4-0.38946 158.030   2
  -2  18   4 290.668 188.600   4
   2  18   4 135.362 151.034   4
   2 -19   4 176.645 150.958   2
  -2 -19   4 93.5897 148.097   2
  -2  19   4-173.975 172.897   4
   2  19   4 122.479 151.569   4
   2 -20   4-1.55630 155.216   2
  -2  20   4 94.8814 136.069   4
   2  20   4-54.7379 166.104   4
   2 -21   4-102.851 159.689   2
  -2 -21   4 117.652 172.060   2
  -2  21   4-32.7004 148.912   4
   2  21   4-288.030 135.074   4
   2 -22   4-178.553 191.266   2
  -2 -22   4-154.244 172.455   2
  -2  22   4 159.683 180.002   4
   2  22   4 356.648 201.579   4
   2 -23   4-232.635 189.384   2
  -2 -23  -4 131.388 147.363   2
   2  23   4-228.700 181.956   4
  -2  23   4 15.3324 142.669   4
   2 -24   4 258.422 162.296   2
  -2 -24   4-82.9918 160.976   2
  -2 -24  -4 180.729 166.199   2
  -2  24   4-245.352 213.816   4
   2  24   4 358.454 192.251   4
   2  24  -4 89.1777 125.496   4
   2 -25   4-303.165 195.442   2
  -2 -25   4-81.4369 210.851   2
  -2 -25  -4-91.5205 144.381   2
  -2  25   4-133.979 142.000   4
   2  25   4 105.059 155.295   4
   2 -26   4 9.31640 149.667   2
  -2 -26   4 12.8696 161.825   2
  -2  26   4 59.5256 192.374   4
   2  26   4 13.5647 164.634   4
   3   0   4 33046.8 885.566   3
   3   0   4 30981.5 911.005   2
  -3   0   4 32209.9 895.128   4
   3   0   4 33816.4 771.832   4
  -3   0   4 31178.6 760.383   2
  -3   0   4 34085.0 879.286   1
  -3  -1   4 96.7117 101.638   4
   3   1   4 100.306 106.965   3
   3  -1   4 171.253 110.591   3
  -3  -1   4-18.7645 105.287   1
  -3   1   4 87.8694 90.4009   1
  -3   1   4-104.136 123.245   4
  -3   1   4 63.3244 61.7433   2
   3  -1   4 27.1167 55.8586   4
   3  -1   4-17.2761 95.9097   2
   3   1   4 95.1902 66.4507   4
   3   1   4-5.12552 106.191   2
  -3  -1   4 59.4332 66.6103   2
   3   2   4 323.070 130.674   2
  -3   2   4 271.987 71.0786   2
  -3   2   4 150.952 109.688   4
   3   2   4 259.445 110.561   3
   3  -2   4 351.324 119.016   3
  -3  -2   4 344.163 118.720   1
   3  -2   4 276.235 73.9931   4
  -3  -2   4 316.970 120.968   4
  -3   2   4 404.818 126.192   1
   3   2   4 538.609 114.383   4
   3  -2   4 495.468 128.036   2
  -3  -2   4 530.985 104.321   2
  -3  -3   4 2233.81 195.046   2
  -3   3   4 2105.64 199.369   1
   3   3   4 2166.59 229.411   3
   3  -3   4 2082.17 207.877   3
  -3  -3   4 2282.52 230.016   1
  -3   3   4 1956.63 159.198   2
   3  -3   4 2245.12 158.070   4
   3   3   4 2102.28 194.539   4
  -3   3   4 2147.37 226.739   4
   3  -3   4 1781.06 217.924   2
  -3  -4   4 110.413 92.6779   2
   3   4   4 311.650 119.067   3
  -3  -4   4 385.794 137.663   1
   3  -4   4 287.275 107.916   3
  -3   4   4 82.5112 111.489   4
  -3   4   4 319.718 104.407   1
   3   4   4 84.1685 72.3920   4
   3  -4   4 128.215 109.063   2
  -3   5   4 678.735 122.441   1
  -3  -5   4 459.882 127.290   2
   3   5   4 685.153 174.112   3
  -3  -5   4 592.756 139.351   1
   3  -5   4 487.435 114.489   3
  -3   5   4 634.961 157.238   4
   3   5   4 423.525 120.540   4
   3  -5   4 674.060 167.972   2
  -3  -6   4 2114.04 216.282   2
  -3  -6   4 2180.06 253.301   1
   3   6   4 1903.25 224.211   3
   3  -6   4 2222.68 200.873   3
  -3   6   4 2543.52 265.494   4
   3   6   4 1923.99 201.294   4
   3  -6   4 2063.06 233.159   2
  -3   6   4 1990.18 184.999   1
  -3   7   4 1331.70 158.645   1
  -3  -7   4 1800.91 244.345   1
  -3  -7   4 1440.59 191.754   2
   3   7   4 1387.43 214.304   3
   3  -7   4 1189.37 156.571   3
  -3   7   4 1304.68 205.602   4
   3   7   4 1333.07 184.567   4
   3  -7   4 1282.14 210.366   2
   3  -8   4 2853.73 223.702   3
   3   8   4 2659.14 285.257   3
  -3  -8   4 2645.50 259.125   2
  -3   8   4 2878.28 214.940   1
  -3   8   4 2785.56 278.872   4
   3   8   4 2519.55 249.344   4
  -3  -8   4 2759.17 285.544   1
   3  -8   4 2765.37 283.788   2
   3   9   4-96.6796 132.305   3
  -3  -9   4 88.6181 110.954   2
  -3   9   4-0.14846 71.5728   1
  -3   9   4 147.654 135.461   4
   3  -9   4 8.80365 87.5208   3
   3   9   4 180.743 113.055   4
  -3  -9   4-227.275 134.951   1
   3  -9   4 150.933 142.643   2
   3  10   4 358.050 152.233   3
  -3  10   4 203.103 92.6415   1
  -3 -10   4 184.625 136.861   2
   3  10   4 346.377 131.026   4
   3 -10   4 289.516 96.8956   3
  -3  10   4 129.011 118.911   4
  -3 -10   4 173.318 144.418   1
   3 -10   4 325.356 162.827   2
   3 -11   4 2233.14 277.708   2
  -3 -11   4 1783.72 265.892   1
   3  11   4 2290.61 279.121   3
  -3 -11   4 2107.58 251.859   2
  -3  11   4 2034.83 192.472   1
  -3  11   4 2496.33 301.337   4
   3  11   4 2329.58 260.981   4
   3 -11   4 2192.59 203.735   3
   3 -12   4 30.5461 141.638   2
   3  12   4-7.17951 130.860   3
  -3 -12   4 254.391 146.156   2
  -3 -12   4 2.60030 136.009   1
  -3  12   4 160.625 82.0179   1
   3 -12   4 288.202 103.778   3
  -3  12   4-51.3203 129.955   4
   3  12   4 137.299 137.660   4
   3 -13   4 966.471 214.031   2
   3  13   4 1424.31 234.822   3
   3  13   4 1167.01 214.722   4
  -3 -13   4 1202.30 226.211   2
   3 -13   4 1106.48 148.632   3
  -3  13   4 1127.44 146.664   1
  -3 -13   4 1591.18 244.253   1
  -3  13   4 915.058 216.488   4
   3 -14   4 108.537 139.071   2
   3  14   4 119.349 115.434   3
   3  14   4 124.061 145.712   4
  -3 -14   4 87.4663 141.032   2
  -3 -14   4 299.305 165.361   1
   3 -14   4 168.333 70.3156   3
  -3  14   4 80.3598 60.6423   1
  -3  14   4 79.8199 149.496   4
   3 -15   4 576.153 205.608   2
  -3 -15   4 328.651 150.219   2
   3 -15   4 561.556 123.671   3
  -3  15   4 491.486 173.183   4
   3  15   4 325.038 160.915   4
   3 -16   4-122.157 138.918   2
  -3 -16   4-1.20768 148.966   2
  -3  16   4 120.847 140.297   4
   3  16   4 183.141 168.339   4
   3 -17   4 996.040 237.769   2
  -3 -17   4 439.439 202.440   2
  -3  17   4 700.235 226.517   4
   3  17   4 675.824 205.082   4
  -3  18   4 928.496 238.391   4
   3 -18   4 1016.43 242.030   2
  -3 -18   4 772.529 225.359   2
   3  18   4 765.862 245.843   4
   3 -19   4 196.626 174.603   2
  -3 -19   4 8.26446 137.927   2
  -3  19   4 1.88489 141.181   4
   3  19   4-10.4924 153.575   4
   3 -20   4 436.071 198.497   2
  -3 -20   4 62.9338 144.017   2
  -3  20   4 204.234 169.330   4
   3  20   4-112.357 166.634   4
  -3 -21   4 291.764 169.348   2
   3 -21   4-225.855 151.097   2
  -3  21   4 309.124 200.068   4
   3  21   4 240.948 181.347   4
   3 -22   4-67.5760 153.343   2
  -3 -22   4 421.002 207.341   2
  -3  22   4 170.520 157.134   4
   3  22   4 379.878 214.544   4
   3 -23   4 458.739 214.182   2
  -3 -23   4 681.661 254.062   2
  -3  23   4 416.698 213.709   4
   3  23   4-38.3631 136.781   4
   3 -24   4 150.097 156.690   2
  -3 -24   4 530.252 240.868   2
  -3 -24  -4 434.251 198.706   2
   3  24   4 70.9032 180.101   4
  -3  24   4-16.9714 151.525   4
  -3 -25   4 218.252 189.152   2
  -3 -25  -4 250.554 178.288   2
  -3  25   4 20.0157 161.435   4
   3  25   4 259.306 179.702   4
   3 -25   4 701.278 262.939   2
   3  25  -4 299.144 187.171   4
  -3 -26   4-175.404 215.427   2
  -3  26   4 390.970 207.116   4
  -3 -26  -4 143.364 145.754   2
   3 -26   4 125.771 168.270   2
   3  26   4 345.173 236.123   4
  -4   0   4 119781. 1956.10   2
   4   0   4 119310. 2178.48   3
  -4   0   4 114941. 2191.59   4
   4   0   4 122632. 2220.65   2
   4   0   4 119181. 1948.17   4
  -4   0   4 118026. 2165.53   1
   4   1   4 13074.1 540.519   3
   4  -1   4 12471.6 521.107   3
  -4   1   4 12179.6 547.844   4
  -4  -1   4 13023.4 542.694   4
   4  -1   4 13274.9 565.585   2
   4  -1   4 12028.2 397.592   4
   4   1   4 12438.9 428.787   4
  -4   1   4 11937.7 398.810   2
  -4  -1   4 12815.3 433.605   2
  -4   1   4 13376.7 524.884   1
  -4  -1   4 13671.2 543.282   1
   4   1   4 13371.7 555.466   2
   4  -2   4 137.876 121.499   2
   4   2   4 50.8970 114.288   3
   4  -2   4 56.8216 107.635   3
  -4  -2   4 119.676 105.290   1
  -4  -2   4-32.4068 107.470   4
   4  -2   4 69.5819 51.2019   4
  -4   2   4 2.76675 85.4669   1
  -4   2   4 75.2421 46.7874   2
  -4   2   4-16.7704 122.970   4
   4   2   4 43.9799 61.1342   4
  -4  -2   4 52.7398 62.3629   2
  -4  -3   4 92.8230 82.7443   2
   4  -3   4 96.2964 101.184   2
  -4   3   4-283.183 123.869   4
   4   3   4-62.4154 100.659   3
  -4   3   4 146.638 93.8057   1
   4  -3   4 56.4474 97.3043   3
  -4  -3   4 63.4011 126.243   1
   4  -3   4 4.81326 43.6299   4
  -4   3   4 88.7379 53.2103   2
   4   3   4 25.8970 63.6562   4
   4   4   4 217.078 86.9237   4
  -4  -4   4 231.158 86.3445   2
   4   4   4 342.645 130.615   3
   4  -4   4 203.262 95.9862   3
  -4  -4   4 371.738 155.729   1
  -4   4   4-123.669 133.306   4
   4  -4   4-34.8634 121.430   2
  -4   4   4 247.714 105.095   1
   4  -5   4 2980.96 250.947   3
   4  -5   4 2502.03 269.279   2
   4   5   4 2505.90 254.439   3
  -4  -5   4 2429.11 258.514   1
   4   5   4 2878.67 230.055   4
  -4  -5   4 2889.62 234.900   2
  -4   5   4 3139.31 249.298   1
  -4   5   4 2681.39 268.159   4
   4   6   4 14182.2 609.465   3
   4  -6   4 14505.7 539.461   3
  -4   6   4 13901.1 616.340   4
   4  -6   4 14421.1 624.780   2
   4   6   4 13899.2 538.737   4
  -4  -6   4 14215.6 624.562   1
  -4  -6   4 14485.0 543.794   2
  -4   6   4 14888.3 539.264   1
   4   7   4 11180.3 550.688   3
  -4  -7   4 9699.11 519.345   1
  -4   7   4 11352.6 552.097   4
   4   7   4 10721.5 485.998   4
   4  -7   4 10250.7 535.682   2
  -4   7   4 11508.3 465.506   1
   4  -7   4 11072.6 465.834   3
  -4  -7   4 10757.4 478.387   2
   4  -8   4 22087.2 688.881   3
  -4   8   4 21785.9 663.899   1
  -4   8   4 22945.2 823.331   4
   4   8   4 23112.4 817.494   3
   4   8   4 20750.2 718.665   4
   4  -8   4 23152.7 818.881   2
  -4  -8   4 22014.3 802.141   1
  -4  -8   4 21358.4 729.503   2
  -4  -9   4 1290.83 218.985   1
   4   9   4 1396.09 222.732   3
  -4  -9   4 1222.68 195.561   2
  -4   9   4 1339.98 161.885   1
   4  -9   4 1318.26 171.074   3
  -4   9   4 1367.10 232.523   4
   4   9   4 1113.21 187.610   4
   4  -9   4 1345.66 212.833   2
   4  10   4-25.2070 140.440   3
  -4  10   4 139.221 130.445   4
  -4 -10   4 234.718 130.505   2
   4 -10   4 285.856 113.500   3
  -4  10   4 49.1431 78.4173   1
   4  10   4 241.102 150.932   4
   4 -10   4 236.472 144.581   2
  -4 -10   4 212.516 128.702   1
   4  11   4 103.068 116.595   4
   4  11   4-2.96324 136.172   3
  -4 -11   4 51.3108 117.754   2
   4 -11   4 27.8371 81.5107   3
  -4  11   4 94.8782 89.5024   1
  -4  11   4 24.9936 113.323   4
  -4 -11   4-127.614 138.768   1
   4 -11   4-50.7489 121.060   2
   4  12   4 412.656 161.815   3
  -4 -12   4 688.287 184.701   2
   4 -12   4 590.708 131.402   3
  -4  12   4 638.245 123.195   1
   4 -12   4 633.043 173.708   2
   4  12   4 681.168 174.749   4
  -4  12   4 432.851 158.877   4
  -4 -12   4 544.824 184.839   1
   4  13   4 874.805 207.340   3
  -4 -13   4 755.416 184.658   2
   4 -13   4 820.205 145.831   3
  -4  13   4 831.055 149.087   1
  -4  13   4 905.906 209.324   4
   4 -13   4 903.793 219.965   2
  -4 -13   4 816.165 191.930   1
   4  13   4 597.530 161.289   4
   4 -14   4 6149.63 355.456   3
  -4 -14   4 6100.97 459.563   1
  -4  14   4 6477.22 477.041   4
   4  14   4 6128.66 456.962   4
   4 -14   4 7277.39 505.307   2
  -4 -14   4 6490.73 461.596   2
  -4  14   4 6772.02 358.810   1
   4  14   4 7292.82 487.124   3
   4 -15   4 2378.95 318.821   2
   4 -15   4 2805.54 240.033   3
   4  15   4 2315.99 308.527   3
  -4 -15   4 2563.42 321.101   2
  -4  15   4 2246.51 215.558   1
  -4 -15   4 2942.26 342.697   1
  -4  15   4 2871.89 335.441   4
   4  15   4 2320.15 293.387   4
   4 -16   4 1723.90 294.691   2
   4  16   4 2022.04 286.019   3
  -4 -16   4 1714.26 287.333   2
  -4 -16   4 2082.18 291.777   1
  -4  16   4 1947.35 290.410   4
   4  16   4 1818.78 290.818   4
   4 -17   4 2157.28 318.174   2
  -4 -17   4 2018.18 298.428   2
   4  17   4 2096.04 315.241   4
  -4  17   4 2025.84 308.513   4
   4 -18   4 3325.48 396.984   2
  -4 -18   4 3311.62 392.062   2
  -4  18   4 3211.56 375.463   4
   4  18   4 3130.80 365.828   4
  -4  19   4 60.1872 160.583   4
   4 -19   4 14.0068 139.499   2
   4  19   4 57.4029 130.423   4
  -4 -19   4-34.6720 142.155   2
  -4  20   4 630.990 222.134   4
   4 -20   4-5.21460 146.845   2
  -4 -20   4 98.4485 158.515   2
   4  20   4 493.595 206.559   4
   4 -21   4 210.950 172.943   2
   4  21   4 323.319 166.766   4
  -4 -21   4 422.920 192.938   2
  -4  21   4 158.106 171.968   4
   4 -22   4 1672.14 324.606   2
  -4 -22   4 1748.96 311.454   2
   4  22   4 1962.00 355.017   4
  -4  22   4 1641.49 302.309   4
   4 -23   4 1575.10 313.353   2
  -4 -23   4 1795.91 362.190   2
   4  23   4 1851.94 339.532   4
  -4  23   4 1474.51 304.413   4
   4 -24   4 1418.08 319.342   2
  -4 -24   4 1166.55 294.020   2
  -4  24   4 1390.31 297.929   4
   4  24   4 1838.76 340.197   4
   4 -25   4 46.4226 157.473   2
   4  25   4 121.043 188.371   4
  -4 -25   4 280.793 187.357   2
  -4 -25  -4 164.350 145.542   2
  -4  25   4 391.382 177.179   4
   4  25  -4 569.135 231.683   4
   4 -26   4 284.658 194.611   2
  -4 -26  -4 339.439 180.589   2
  -4  26   4 412.668 226.359   4
   4  26  -4 475.603 216.964   4
   5   0   4 3847.87 292.009   3
  -5   0   4 4404.85 332.119   4
   5   0   4 3668.31 313.062   2
   5   0   4 3754.44 208.795   4
  -5   0   4 3539.34 210.211   2
  -5   0   4 3657.19 294.458   1
   5  -1   4 2482.64 262.636   2
  -5   1   4 2765.40 259.445   1
   5   1   4 2494.64 265.907   3
   5  -1   4 3052.79 271.846   3
  -5  -1   4 2634.49 262.777   1
   5  -1   4 2447.23 164.298   4
   5   1   4 2545.74 177.202   4
  -5   1   4 2299.10 157.780   2
  -5  -1   4 2352.88 175.053   2
  -5  -1   4 2353.12 260.206   4
   5   1   4 2517.61 277.551   2
  -5   1   4 2401.33 263.899   4
   5   2   4 7244.59 415.466   3
   5  -2   4 6851.39 389.644   3
  -5   2   4 6317.01 409.613   4
   5  -2   4 6628.00 252.930   4
  -5   2   4 6163.22 247.901   2
   5  -2   4 6673.68 404.932   2
   5   2   4 6649.43 307.359   4
  -5  -2   4 6709.97 312.564   2
  -5  -2   4 6333.09 387.442   1
  -5   2   4 6880.60 379.471   1
  -5  -3   4 1900.15 178.392   2
  -5   3   4 1702.55 234.855   4
   5  -3   4 1796.76 124.942   4
   5   3   4 2086.32 233.172   3
   5  -3   4 2064.67 224.775   3
  -5  -3   4 1835.34 232.993   1
   5  -3   4 1906.95 243.576   2
   5   3   4 1903.25 178.062   4
  -5   3   4 1810.16 205.390   1
  -5   4   4 391.399 107.756   1
  -5  -4   4 475.608 105.240   2
   5  -4   4 571.526 168.865   2
   5   4   4 249.144 129.389   3
   5  -4   4 396.101 120.523   3
  -5  -4   4 316.821 145.184   1
  -5   4   4 426.747 144.508   4
   5   4   4 459.076 108.802   4
  -5  -5   4 23.3488 75.1989   2
  -5   5   4-32.0496 83.4706   1
  -5   5   4-79.7494 123.494   4
   5   5   4 137.196 152.829   3
   5  -5   4 69.5745 87.7415   3
  -5  -5   4 83.2046 136.550   1
   5   5   4 47.6838 73.9035   4
   5  -5   4-60.0917 113.111   2
  -5   6   4 163.456 142.342   4
   5   6   4 63.6910 125.625   3
  -5   6   4 113.389 79.0334   1
  -5  -6   4 138.801 131.198   1
   5  -6   4 4.15652 85.6787   3
  -5  -6   4 53.7739 82.6822   2
   5   6   4 231.538 106.021   4
   5  -6   4 43.1904 111.781   2
  -5  -7   4 94.8792 108.708   2
   5   7   4 127.541 124.036   3
  -5  -7   4 55.6595 132.190   1
  -5   7   4 212.252 108.221   1
   5  -7   4 407.161 128.147   3
  -5   7   4 328.582 145.771   4
   5   7   4 223.592 105.227   4
   5  -7   4 351.578 132.786   2
   5   8   4 134.235 116.882   4
   5   8   4-109.521 119.973   3
  -5  -8   4-77.0430 118.205   1
  -5  -8   4 93.0586 106.307   2
  -5   8   4 133.147 99.0392   1
   5  -8   4 86.7968 96.8682   3
  -5   8   4 91.8849 153.987   4
   5  -8   4 121.146 122.543   2
  -5  -9   4 920.982 185.109   1
   5   9   4 673.552 172.080   3
  -5  -9   4 864.731 161.720   2
   5  -9   4 1093.57 189.216   3
  -5   9   4 810.776 144.361   1
  -5   9   4 478.383 162.376   4
   5   9   4 964.592 178.434   4
   5  -9   4 754.437 200.963   2
  -5 -10   4 1087.91 201.105   1
   5  10   4 1395.31 220.132   3
  -5 -10   4 1211.08 195.158   2
   5 -10   4 1275.63 186.595   3
  -5  10   4 1451.05 183.157   1
  -5  10   4 1157.71 213.731   4
   5  10   4 1470.17 215.619   4
   5 -10   4 1271.54 215.337   2
   5  11   4 1942.13 233.964   4
  -5 -11   4 1857.42 264.176   1
   5  11   4 1927.84 255.805   3
  -5 -11   4 1728.96 226.343   2
   5 -11   4 1837.07 205.214   3
  -5  11   4 1923.80 264.863   4
  -5  11   4 2162.31 212.914   1
   5 -11   4 1904.16 253.685   2
   5  12   4 7.21717 113.209   3
  -5 -12   4 77.8448 99.3767   2
   5 -12   4 90.4684 106.682   3
  -5  12   4 47.7524 82.9890   1
  -5  12   4 40.6419 114.897   4
   5  12   4 99.6071 133.661   4
   5 -12   4 358.220 161.716   2
  -5 -12   4-124.517 150.845   1
   5  13   4 664.282 183.817   4
   5  13   4 444.215 171.111   3
  -5  13   4 426.593 111.219   1
  -5 -13   4 670.800 172.922   2
  -5  13   4 809.091 204.539   4
   5 -13   4 586.620 136.290   3
  -5 -13   4 293.446 142.770   1
   5 -13   4 484.601 173.036   2
   5  14   4-106.961 126.816   3
  -5 -14   4-102.839 130.810   2
   5 -14   4 47.4615 85.0453   3
  -5 -14   4-29.1188 124.977   1
  -5  14   4-23.0076 128.098   4
  -5  14   4 250.924 124.539   1
   5  14   4 59.2311 145.957   4
   5 -14   4 116.910 132.197   2
   5  15   4 417.422 171.592   3
  -5 -15   4 256.831 145.361   2
   5 -15   4 502.496 148.569   3
  -5  15   4 294.278 118.100   1
  -5  15   4 439.215 168.758   4
  -5 -15   4 247.987 145.279   1
   5  15   4 123.858 124.734   4
   5 -15   4 274.929 164.475   2
   5 -16   4 1823.83 286.644   2
   5  16   4 1491.62 232.280   3
  -5 -16   4 1380.92 236.846   1
  -5  16   4 1864.07 303.363   4
  -5 -16   4 1622.75 266.643   2
   5 -16   4 1900.90 217.075   3
  -5  16   4 1686.97 200.729   1
   5  16   4 1644.40 266.503   4
   5 -17   4 96.2779 155.354   2
   5  17   4 52.4685 134.785   3
  -5 -17   4-170.521 147.185   1
  -5 -17   4 103.298 140.812   2
  -5  17   4-18.9915 146.143   4
   5  17   4 106.445 147.066   4
   5 -18   4 168.744 158.775   2
  -5 -18   4 117.667 144.369   2
  -5  18   4 143.553 149.985   4
   5  18   4 99.8170 140.878   4
   5 -19   4 500.217 204.073   2
  -5 -19   4 512.883 215.784   2
  -5  19   4 80.5813 129.795   4
   5  19   4 401.204 207.109   4
   5 -20   4 323.821 197.215   2
  -5 -20   4-4.01361 137.868   2
   5  20   4-8.03863 173.030   4
  -5  20   4 9.72888 157.709   4
   5 -21   4 173.463 179.304   2
  -5 -21   4-44.9730 144.669   2
  -5  21   4-187.088 171.248   4
   5  21   4 178.963 186.850   4
   5 -22   4 395.160 204.630   2
  -5 -22   4 680.078 249.522   2
   5  22   4 113.069 161.843   4
  -5  22   4 76.4146 150.481   4
   5 -23   4-120.017 172.573   2
   5  23   4-49.2961 149.611   4
  -5 -23   4 103.549 183.645   2
  -5  23   4-128.757 160.253   4
   5 -24   4 381.354 204.514   2
  -5 -24   4 657.549 261.203   2
  -5  24   4 267.895 188.267   4
   5  24   4 321.409 227.461   4
   5 -25   4-68.4427 145.985   2
  -5 -25   4 107.448 204.630   2
  -5 -25  -4 68.0254 164.187   2
  -5  25   4 467.352 234.309   4
   5  25   4-196.053 190.739   4
   5 -26   4 198.398 195.494   2
  -5 -26  -4-107.229 140.897   2
  -5  26   4 62.7209 133.305   4
   5  26  -4 181.329 191.301   4
   6   0   4 199.784 124.472   3
   6   0   4-123.626 116.432   2
   6   0   4 38.4319 44.4682   4
  -6   0   4 185.544 118.635   1
  -6   0   4 148.671 135.260   4
  -6   0   4 63.1772 44.9785   2
   6  -1   4 117.710 48.3816   4
   6   1   4 167.605 63.9774   4
   6   1   4 279.551 154.745   3
   6  -1   4 48.9786 106.625   3
  -6   1   4 142.084 139.686   1
  -6  -1   4 147.150 147.461   4
  -6   1   4 164.368 112.059   4
   6  -1   4 210.465 117.035   2
  -6  -1   4 60.7795 117.585   1
  -6   1   4 34.0705 40.2936   2
  -6  -1   4 102.588 60.2172   2
  -6  -2   4 486.128 89.7777   2
   6  -2   4 467.128 142.575   2
  -6  -2   4 507.467 160.450   1
   6   2   4 403.631 89.9969   4
   6   2   4 602.865 158.162   3
   6  -2   4 429.497 139.546   3
   6  -2   4 523.171 72.6802   4
  -6   2   4 420.684 152.046   4
  -6   2   4 465.857 70.1694   2
  -6   2   4 304.226 111.609   1
  -6   3   4-17.2296 102.416   1
  -6  -3   4 220.539 80.5255   2
   6   3   4 192.929 139.407   3
   6  -3   4 82.9377 97.7908   3
   6  -3   4 100.775 110.585   2
  -6  -3   4 159.910 139.454   1
   6  -3   4 87.0794 33.9684   4
   6   3   4 7.98566 57.4846   4
  -6   3   4 119.792 120.835   4
   6  -4   4 239.776 127.310   2
  -6  -4   4 176.483 70.2518   2
  -6   4   4 220.658 119.967   1
  -6   4   4 219.047 143.385   4
   6   4   4-2.40747 122.037   3
   6  -4   4 198.295 104.126   3
  -6  -4   4 313.567 149.758   1
   6   4   4 264.176 91.4213   4
  -6  -5   4 67.7320 79.5519   2
  -6   5   4-44.7100 97.2476   1
   6   5   4 43.5775 117.015   3
   6  -5   4-23.1226 103.422   3
  -6  -5   4 22.1257 120.839   1
  -6   5   4 152.350 137.384   4
   6   5   4 26.9093 75.9774   4
   6  -5   4-188.909 130.213   2
  -6  -6   4 700.392 137.662   2
   6   6   4 507.894 162.106   3
  -6   6   4 769.600 148.846   1
   6  -6   4 523.611 142.575   3
  -6  -6   4 627.667 162.989   1
  -6   6   4 370.739 115.819   4
   6  -6   4 502.785 158.790   2
   6   6   4 625.865 122.490   4
   6   7   4 205.574 107.737   4
   6   7   4-17.8158 118.375   3
  -6  -7   4 56.0919 83.1060   2
  -6  -7   4 105.664 158.621   1
  -6   7   4 58.2018 107.976   1
   6  -7   4-18.3886 102.639   3
  -6   7   4-6.10069 113.082   4
   6  -7   4 118.549 117.546   2
   6   8   4 26.2607 118.568   3
  -6  -8   4 25.2572 93.4043   2
  -6  -8   4 83.2940 117.129   1
   6  -8   4 61.7381 103.252   3
  -6   8   4-66.7714 96.3807   1
   6  -8   4-11.8198 112.641   2
  -6   8   4 170.166 148.210   4
   6   8   4 34.2157 87.5073   4
   6   9   4 48.6611 113.714   3
  -6  -9   4 158.311 148.234   1
  -6  -9   4 93.8111 111.525   2
   6  -9   4 228.366 107.794   3
  -6   9   4 147.608 116.210   1
  -6   9   4-6.72395 126.868   4
   6   9   4 139.001 103.635   4
   6  -9   4 178.819 123.475   2
   6  10   4 0.14469 117.694   3
  -6 -10   4 144.379 119.698   1
  -6 -10   4 132.999 117.982   2
   6 -10   4 174.753 121.795   3
  -6  10   4 42.4395 106.018   1
  -6  10   4-64.0211 134.177   4
   6  10   4 332.009 165.686   4
   6 -10   4 95.0207 119.917   2
  -6 -11   4 242.091 143.848   1
   6  11   4 201.281 150.032   3
  -6 -11   4 73.9156 119.127   2
   6 -11   4 185.455 108.210   3
  -6  11   4-28.4115 111.180   1
  -6  11   4-14.7011 141.697   4
   6  11   4 132.032 125.230   4
   6 -11   4-139.465 113.017   2
  -6 -12   4 361.677 149.988   1
   6  12   4 503.839 152.821   3
  -6 -12   4 710.071 185.261   2
  -6  12   4 631.446 156.609   1
   6 -12   4 668.938 161.613   3
  -6  12   4 686.504 178.843   4
   6  12   4 556.706 148.197   4
   6 -12   4 506.637 178.553   2
   6  13   4 15.3927 123.543   3
  -6 -13   4 117.874 145.916   2
  -6  13   4 104.739 144.175   4
   6 -13   4 180.752 112.911   3
  -6  13   4 56.0470 101.137   1
   6  13   4 35.2850 112.457   4
   6 -13   4-137.517 152.502   2
  -6 -13   4 75.4766 124.957   1
  -6 -14   4 75.5455 127.516   2
[truncated: 521,701 more chars]
